# Supplementary material for: Crystal structure of (2R*,3aR*)-2-phenyl­sulfonyl-2,3,3a,4,5,6-hexa­hydro­pyrrolo­[1,2-b]isoxazole
Source: Acta Crystallogr E Crystallogr Commun. 2017 Jan 1;73(Pt 1):85–7. doi: 10.1107/S2056989016019952 (PMC5209779; doi:10.1107/S2056989016019952)
Supplement: Supplementary file 1 [file e-73-00085-sup1.cif]

##############################################################################
#                                                                            #
# This CIF contains the data in a paper accepted for publication in          #
# Acta Crystallographica Section E. It conforms to the requirements of       #
# Notes for Authors for Acta Crystallographica Section E, and has been       #
# peer reviewed under the auspices of the IUCr Commission on Journals.       #
#                                                                            #
# Full details of the Crystallographic Information File format               #
# are given in the paper "The Crystallographic Information File (CIF):       #
# a New Standard Archive File for Crystallography" by S. R. Hall, F. H.      #
# Allen and I. D. Brown [Acta Cryst. (1991), A47, 655-685].                  #
#                                                                            #
# The current version of the core CIF dictionary is obtainable from          #
# ftp://ftp.iucr.org/pub/cif_core.dic.                                       #
#                                                                            #
# Software is freely available for graphical display of the structure(s)     #
# in this CIF. For information consult the CIF software page                 #
# http://www.iucr.org/resources/cif/software.                                #
#                                                                            #
# This file may be used for bona fide research purposes within the           #
# scientific community so long as proper attribution is given to the journal # 
# article from which it was obtained.                                        #
#                                                                            #
##############################################################################
data_global
_audit_creation_method     'form.cif (version 2.0)'
_journal_data_validation_number     ?
_journal_date_recd_electronic     2016-11-30
_journal_date_accepted     2016-12-15
_journal_name_full     'Acta Crystallographica, Section E'
_journal_year     2017
_journal_volume     73
_journal_issue      1
_journal_page_first     85
_journal_page_last     87
_journal_paper_category     GO
_journal_paper_doi     10.1107/S2056989016019952
_journal_coeditor_code     RZ5200
_publ_contact_author_name     'David Diez Martin'
_publ_contact_author_address
;
Departamento de Quimica Organica,
Universidad de Salamanca,
Plaza de los Caidos,
37008 Salamanca
Spain
;
_publ_contact_author_email     ddm@usal.es
_publ_contact_author_fax     '+34 923294574'
_publ_contact_author_phone     '+34 923294474'
_publ_section_title
;\
Crystal structure of
(2<i>R</i>*,3a<i>R</i>*)-2-phenylsulfonyl-2,3,3a,4,5,6-hexahydropyrrolo[1,2-\
<i>b</i>]isoxazole
;
_publ_section_title_footnote     .
loop_
    _publ_author_name
    _publ_author_address
    'Hern\'andez, Yaiza'
;
Departamento de Qu\'imica Org\'anica,
Universidad de Salamanca,
Plaza de los Caidos,
37008 Salamanca
Spain
;
    'S. Marcos, Isidro'
;
Departamento de Qu\'imica Org\'anica,
Universidad de Salamanca,
Plaza de los Caidos,
37008 Salamanca
Spain
;
    'M. Garrido, Narciso'
;
Departamento de Qu\'imica Org\'anica,
Universidad de Salamanca,
Plaza de los Caidos,
37008 Salamanca
Spain
;
    'Sanz, Francisca'
;
Servicio de Difracci\'on de Rayos X,
Universidad de Salamanca,
Plaza de los Caidos,
37008 Salamanca
Spain
;
    'Diez, David'
;
Departamento de Qu\'imica Org\'anica,
Universidad de Salamanca,
Plaza de los Caidos,
37008 Salamanca
Spain
;
_publ_section_synopsis
;
A new isoxazolidine has been obtained by 1,3-dipolar cycloaddition of a nitrone
and phenyl vinyl sulfone
;
data_I
_database_code_depnum_ccdc_archive 'CCDC 1519195'
_audit_creation_method     SHELXL-97
_chemical_name_systematic
;\
(2<i>R</i>*,3a<i>R</i>*)-2-Phenylsulfonyl-2,3,3a,4,5,6-\
hexahydropyrrolo[1,2-<i>b</i>]isoxazole
;
_chemical_name_common     ?
_chemical_formula_moiety     'C12 H15 N O3 S'
_chemical_formula_sum     'C12 H15 N O3 S'
_chemical_formula_iupac     'C12 H15 N O3 S'
_chemical_formula_weight     253.31
_chemical_melting_point     ?
_symmetry_cell_setting     monoclinic
_symmetry_space_group_name_H-M     'P 21/c'
_symmetry_space_group_name_Hall     '-P 2ybc'
loop_
    _symmetry_equiv_pos_as_xyz
    'x, y, z'
    '-x, y+1/2, -z+1/2'
    '-x, -y, -z'
    'x, -y-1/2, z-1/2'
_cell_length_a     12.5730(4)
_cell_length_b     5.4443(2)
_cell_length_c     18.2266(6)
_cell_angle_alpha     90.00
_cell_angle_beta     97.754(2)
_cell_angle_gamma     90.00
_cell_volume     1236.22(7)
_cell_formula_units_Z     4
_cell_measurement_reflns_used     1548
_cell_measurement_theta_min     8.7
_cell_measurement_theta_max     66.1
_cell_measurement_temperature     298(2)
_exptl_crystal_description     prismatic
_exptl_crystal_colour     colorless
_exptl_crystal_size_max     0.25
_exptl_crystal_size_mid     0.20
_exptl_crystal_size_min     0.10
_exptl_crystal_density_diffrn     1.361
_exptl_crystal_density_meas     ?
_exptl_crystal_density_method     'not measured'
_exptl_crystal_F_000     536
_exptl_absorpt_coefficient_mu     2.311
_exptl_absorpt_correction_type     multi-scan
_exptl_absorpt_process_details
;
(SADABS; Bruker, 2006)
;
_exptl_absorpt_correction_T_min     0.603
_exptl_absorpt_correction_T_max     0.794
_exptl_special_details     ?
_diffrn_ambient_temperature     298(2)
_diffrn_radiation_type     CuK\a
_diffrn_radiation_wavelength     1.54178
_diffrn_radiation_source     'fine-focus sealed tube'
_diffrn_radiation_monochromator     graphite
_diffrn_measurement_device_type     'Bruker APEXII CCD area detector'
_diffrn_measurement_method     'phi and omega scans'
_diffrn_detector_area_resol_mean     ?
_diffrn_reflns_number     9571
_diffrn_reflns_av_R_equivalents     0.0321
_diffrn_reflns_av_sigmaI/netI     0.0334
_diffrn_reflns_theta_min     8.50
_diffrn_reflns_theta_max     66.77
_diffrn_reflns_theta_full     66.77
_diffrn_measured_fraction_theta_max     0.944
_diffrn_measured_fraction_theta_full     0.944
_diffrn_reflns_limit_h_min     -14
_diffrn_reflns_limit_h_max     13
_diffrn_reflns_limit_k_min     -6
_diffrn_reflns_limit_k_max     6
_diffrn_reflns_limit_l_min     -17
_diffrn_reflns_limit_l_max     21
_diffrn_standards_number     ?
_diffrn_standards_interval_count     ?
_diffrn_standards_interval_time     ?
_diffrn_standards_decay_%     ?
_refine_special_details
;
 Refinement of F^2^ against ALL reflections.  The weighted R-factor wR and
 goodness of fit S are based on F^2^, conventional R-factors R are based
 on F, with F set to zero for negative F^2^. The threshold expression of
 F^2^ > 2sigma(F^2^) is used only for calculating R-factors(gt) etc. and is
 not relevant to the choice of reflections for refinement.  R-factors based
 on F^2^ are statistically about twice as large as those based on F, and R-
 factors based on ALL data will be even larger.
;
_reflns_number_total     2074
_reflns_number_gt     1949
_reflns_threshold_expression     >2sigma(I)
_refine_ls_structure_factor_coef     Fsqd
_refine_ls_matrix_type     full
_refine_ls_R_factor_all     0.0440
_refine_ls_R_factor_gt     0.0419
_refine_ls_wR_factor_gt     0.1071
_refine_ls_wR_factor_ref     0.1091
_refine_ls_goodness_of_fit_ref     1.040
_refine_ls_restrained_S_all     1.040
_refine_ls_number_reflns     2074
_refine_ls_number_parameters     154
_refine_ls_number_restraints     0
_refine_ls_hydrogen_treatment     constr
_refine_ls_weighting_scheme     calc
_refine_ls_weighting_details
         'calc w=1/[\s^2^(Fo^2^)+(0.0480P)^2^+0.5869P] where P=(Fo^2^+2Fc^2^)/3'
_atom_sites_solution_hydrogens     geom
_atom_sites_solution_primary     direct
_atom_sites_solution_secondary     difmap
_refine_ls_shift/su_max     0.000
_refine_ls_shift/su_mean     0.000
_refine_diff_density_max     0.228
_refine_diff_density_min     -0.248
_refine_ls_extinction_method     none
_refine_ls_extinction_coef     ?
loop_
    _atom_type_symbol
    _atom_type_description
    _atom_type_scat_dispersion_real
    _atom_type_scat_dispersion_imag
    _atom_type_scat_source
    'C' 'C' 0.0181 0.0091
                         'International Tables Vol C Tables 4.2.6.8 and 6.1.1.4'
    'H' 'H' 0.0000 0.0000
                         'International Tables Vol C Tables 4.2.6.8 and 6.1.1.4'
    'N' 'N' 0.0311 0.0180
                         'International Tables Vol C Tables 4.2.6.8 and 6.1.1.4'
    'O' 'O' 0.0492 0.0322
                         'International Tables Vol C Tables 4.2.6.8 and 6.1.1.4'
    'S' 'S' 0.3331 0.5567
                         'International Tables Vol C Tables 4.2.6.8 and 6.1.1.4'
_computing_data_collection
;
APEX2 (Bruker 2006)
;
_computing_cell_refinement
;
SAINT (Bruker 2006)
;
_computing_data_reduction
;
SAINT (Bruker 2006)
;
_computing_structure_solution
;
SHELXS97 (Sheldrick, 2008)
;
_computing_structure_refinement
;
SHELXL97 (Sheldrick, 2008)
;
_computing_molecular_graphics
;
Mercury (Macrae <i>et al.</i>,  2006)
;
_computing_publication_material
;
SHELXTL/PC (Sheldrick, 2008)
;
loop_
    _atom_site_type_symbol
    _atom_site_label
    _atom_site_fract_x
    _atom_site_fract_y
    _atom_site_fract_z
    _atom_site_U_iso_or_equiv
    _atom_site_adp_type
    _atom_site_calc_flag
    _atom_site_refinement_flags
    _atom_site_occupancy
    _atom_site_symmetry_multiplicity
    _atom_site_disorder_assembly
    _atom_site_disorder_group
    S S1 0.18509(4) 0.20282(9) 0.19580(3) 0.0506(2) Uani d . 1 1 . .
    O O1 0.27595(12) 0.0779(4) 0.33002(8) 0.0780(5) Uani d . 1 1 . .
    O O2 0.10289(12) 0.0979(4) 0.14263(9) 0.0745(5) Uani d . 1 1 . .
    O O3 0.17911(13) 0.4582(3) 0.21257(10) 0.0722(5) Uani d . 1 1 . .
    N N1 0.24857(16) 0.2358(4) 0.38806(12) 0.0767(6) Uani d . 1 1 . .
    C C1 0.2723(3) 0.0922(13) 0.45671(19) 0.173(3) Uani d . 1 1 . .
    H H1A 0.3095 -0.0579 0.4469 0.207 Uiso calc R 1 1 . .
    H H1B 0.3185 0.1863 0.4933 0.207 Uiso calc R 1 1 . .
    C C2 0.1731(3) 0.0332(7) 0.48481(17) 0.1044(11) Uani d . 1 1 . .
    H H2A 0.1821 0.0422 0.5384 0.125 Uiso calc R 1 1 . .
    H H2B 0.1487 -0.1303 0.4696 0.125 Uiso calc R 1 1 . .
    C C3 0.0964(3) 0.2227(6) 0.45154(17) 0.0932(9) Uani d . 1 1 . .
    H H3A 0.1018 0.3717 0.4810 0.112 Uiso calc R 1 1 . .
    H H3B 0.0231 0.1629 0.4466 0.112 Uiso calc R 1 1 . .
    C C4 0.13178(19) 0.2665(5) 0.37671(14) 0.0653(6) Uani d . 1 1 . .
    H H4 0.1134 0.4343 0.3602 0.078 Uiso calc R 1 1 . .
    C C5 0.08854(17) 0.0856(5) 0.31715(13) 0.0669(6) Uani d . 1 1 . .
    H H5A 0.0605 -0.0600 0.3385 0.080 Uiso calc R 1 1 . .
    H H5B 0.0322 0.1592 0.2824 0.080 Uiso calc R 1 1 . .
    C C6 0.18549(16) 0.0244(4) 0.27984(11) 0.0548(5) Uani d . 1 1 . .
    H H6 0.1848 -0.1510 0.2677 0.066 Uiso calc R 1 1 . .
    C C7 0.31162(15) 0.1448(4) 0.16793(11) 0.0489(5) Uani d . 1 1 . .
    C C8 0.3261(2) -0.0590(5) 0.12636(15) 0.0748(7) Uani d . 1 1 . .
    H H8 0.2699 -0.1680 0.1129 0.090 Uiso calc R 1 1 . .
    C C9 0.4260(3) -0.0996(6) 0.10473(19) 0.0949(9) Uani d . 1 1 . .
    H H9 0.4371 -0.2375 0.0766 0.114 Uiso calc R 1 1 . .
    C C10 0.5086(2) 0.0610(7) 0.12436(18) 0.0902(9) Uani d . 1 1 . .
    H H10 0.5754 0.0320 0.1095 0.108 Uiso calc R 1 1 . .
    C C11 0.4932(2) 0.2622(6) 0.16530(18) 0.0843(8) Uani d . 1 1 . .
    H H11 0.5495 0.3712 0.1783 0.101 Uiso calc R 1 1 . .
    C C12 0.39431(18) 0.3066(4) 0.18785(14) 0.0650(6) Uani d . 1 1 . .
    H H12 0.3839 0.4444 0.2162 0.078 Uiso calc R 1 1 . .
loop_
    _atom_site_aniso_label
    _atom_site_aniso_U_11
    _atom_site_aniso_U_22
    _atom_site_aniso_U_33
    _atom_site_aniso_U_12
    _atom_site_aniso_U_13
    _atom_site_aniso_U_23
    S1 0.0409(3) 0.0501(3) 0.0601(3) -0.00016(19) 0.0047(2) 0.0026(2)
    O1 0.0465(8) 0.1268(15) 0.0598(9) 0.0238(9) 0.0034(7) -0.0082(10)
    O2 0.0485(8) 0.1031(13) 0.0677(9) -0.0149(8) -0.0079(7) 0.0020(9)
    O3 0.0706(10) 0.0466(8) 0.1034(12) 0.0115(7) 0.0265(9) 0.0072(8)
    N1 0.0565(12) 0.0980(16) 0.0779(13) -0.0213(11) 0.0169(10) -0.0249(12)
    C1 0.102(3) 0.350(8) 0.0652(18) 0.079(4) 0.0086(18) 0.015(3)
    C2 0.146(3) 0.098(2) 0.0722(17) 0.015(2) 0.0272(19) 0.0106(16)
    C3 0.094(2) 0.111(2) 0.0831(18) 0.0098(18) 0.0415(17) 0.0043(17)
    C4 0.0646(14) 0.0611(13) 0.0743(14) 0.0105(11) 0.0250(11) 0.0033(11)
    C5 0.0437(11) 0.0849(16) 0.0728(14) -0.0104(11) 0.0101(10) 0.0128(12)
    C6 0.0541(11) 0.0495(11) 0.0603(12) -0.0008(9) 0.0062(9) -0.0008(9)
    C7 0.0446(10) 0.0478(11) 0.0539(10) -0.0008(8) 0.0054(8) 0.0021(9)
    C8 0.0772(16) 0.0601(14) 0.0901(17) -0.0040(12) 0.0223(13) -0.0145(13)
    C9 0.104(2) 0.0832(19) 0.105(2) 0.0252(18) 0.0439(18) -0.0077(17)
    C10 0.0640(16) 0.108(2) 0.105(2) 0.0248(16) 0.0352(15) 0.0315(19)
    C11 0.0447(13) 0.100(2) 0.108(2) -0.0088(13) 0.0087(13) 0.0152(17)
    C12 0.0512(12) 0.0650(14) 0.0782(15) -0.0091(10) 0.0064(11) -0.0057(11)
_geom_special_details
;
 All esds (except the esd in the dihedral angle between two l.s. planes)
 are estimated using the full covariance matrix.  The cell esds are taken
 into account individually in the estimation of esds in distances, angles
 and torsion angles; correlations between esds in cell parameters are only
 used when they are defined by crystal symmetry.  An approximate (isotropic)
 treatment of cell esds is used for estimating esds involving l.s. planes.
;
loop_
    _geom_bond_atom_site_label_1
    _geom_bond_atom_site_label_2
    _geom_bond_site_symmetry_2
    _geom_bond_distance
    _geom_bond_publ_flag
    S1 O3 . 1.4277(16) ?
    S1 O2 . 1.4364(16) ?
    S1 C7 . 1.763(2) ?
    S1 C6 . 1.813(2) ?
    O1 C6 . 1.391(3) ?
    O1 N1 . 1.440(3) ?
    N1 C4 . 1.465(3) ?
    N1 C1 . 1.472(5) ?
    C1 C2 . 1.446(5) ?
    C1 H1A . 0.9700 ?
    C1 H1B . 0.9700 ?
    C2 C3 . 1.485(4) ?
    C2 H2A . 0.9700 ?
    C2 H2B . 0.9700 ?
    C3 C4 . 1.510(4) ?
    C3 H3A . 0.9700 ?
    C3 H3B . 0.9700 ?
    C4 C5 . 1.511(4) ?
    C4 H4 . 0.9800 ?
    C5 C6 . 1.511(3) ?
    C5 H5A . 0.9700 ?
    C5 H5B . 0.9700 ?
    C6 H6 . 0.9800 ?
    C7 C8 . 1.370(3) ?
    C7 C12 . 1.374(3) ?
    C8 C9 . 1.384(4) ?
    C8 H8 . 0.9300 ?
    C9 C10 . 1.367(5) ?
    C9 H9 . 0.9300 ?
    C10 C11 . 1.354(5) ?
    C10 H10 . 0.9300 ?
    C11 C12 . 1.382(4) ?
    C11 H11 . 0.9300 ?
    C12 H12 . 0.9300 ?
loop_
    _geom_angle_atom_site_label_1
    _geom_angle_atom_site_label_2
    _geom_angle_atom_site_label_3
    _geom_angle_site_symmetry_1
    _geom_angle_site_symmetry_3
    _geom_angle
    _geom_angle_publ_flag
    O3 S1 O2 . . 118.54(11) ?
    O3 S1 C7 . . 108.17(9) ?
    O2 S1 C7 . . 109.24(10) ?
    O3 S1 C6 . . 109.58(10) ?
    O2 S1 C6 . . 106.06(10) ?
    C7 S1 C6 . . 104.34(9) ?
    C6 O1 N1 . . 110.65(15) ?
    O1 N1 C4 . . 107.39(17) ?
    O1 N1 C1 . . 105.4(3) ?
    C4 N1 C1 . . 105.4(2) ?
    C2 C1 N1 . . 109.5(3) ?
    C2 C1 H1A . . 109.8 ?
    N1 C1 H1A . . 109.8 ?
    C2 C1 H1B . . 109.8 ?
    N1 C1 H1B . . 109.8 ?
    H1A C1 H1B . . 108.2 ?
    C1 C2 C3 . . 104.2(3) ?
    C1 C2 H2A . . 110.9 ?
    C3 C2 H2A . . 110.9 ?
    C1 C2 H2B . . 110.9 ?
    C3 C2 H2B . . 110.9 ?
    H2A C2 H2B . . 108.9 ?
    C2 C3 C4 . . 103.0(2) ?
    C2 C3 H3A . . 111.2 ?
    C4 C3 H3A . . 111.2 ?
    C2 C3 H3B . . 111.2 ?
    C4 C3 H3B . . 111.2 ?
    H3A C3 H3B . . 109.1 ?
    N1 C4 C3 . . 105.5(2) ?
    N1 C4 C5 . . 106.48(18) ?
    C3 C4 C5 . . 115.1(2) ?
    N1 C4 H4 . . 109.8 ?
    C3 C4 H4 . . 109.8 ?
    C5 C4 H4 . . 109.8 ?
    C6 C5 C4 . . 103.48(17) ?
    C6 C5 H5A . . 111.1 ?
    C4 C5 H5A . . 111.1 ?
    C6 C5 H5B . . 111.1 ?
    C4 C5 H5B . . 111.1 ?
    H5A C5 H5B . . 109.0 ?
    O1 C6 C5 . . 107.19(17) ?
    O1 C6 S1 . . 110.63(15) ?
    C5 C6 S1 . . 110.59(15) ?
    O1 C6 H6 . . 109.5 ?
    C5 C6 H6 . . 109.5 ?
    S1 C6 H6 . . 109.5 ?
    C8 C7 C12 . . 120.9(2) ?
    C8 C7 S1 . . 119.84(17) ?
    C12 C7 S1 . . 119.31(16) ?
    C7 C8 C9 . . 118.8(3) ?
    C7 C8 H8 . . 120.6 ?
    C9 C8 H8 . . 120.6 ?
    C10 C9 C8 . . 120.6(3) ?
    C10 C9 H9 . . 119.7 ?
    C8 C9 H9 . . 119.7 ?
    C11 C10 C9 . . 120.1(2) ?
    C11 C10 H10 . . 119.9 ?
    C9 C10 H10 . . 119.9 ?
    C10 C11 C12 . . 120.4(3) ?
    C10 C11 H11 . . 119.8 ?
    C12 C11 H11 . . 119.8 ?
    C7 C12 C11 . . 119.2(2) ?
    C7 C12 H12 . . 120.4 ?
    C11 C12 H12 . . 120.4 ?
loop_
    _geom_hbond_atom_site_label_D
    _geom_hbond_atom_site_label_H
    _geom_hbond_atom_site_label_A
    _geom_hbond_site_symmetry_A
    _geom_hbond_distance_DH
    _geom_hbond_distance_HA
    _geom_hbond_distance_DA
    _geom_hbond_angle_DHA
    C6 H6 O3 1_545 0.98 2.35 3.314(3) 167.8
    C11 H11 O1 2_655 0.93 2.49 3.364(3) 157.0
_iucr_refine_instructions_details
;
TITL 14R in P2(1)/c
CELL 1.54178  12.5730   5.4443  18.2266  90.000  97.754  90.000
ZERR    4.00   0.0004   0.0002   0.0006   0.000   0.002   0.000
LATT  1
SYMM -X, 0.5+Y, 0.5-Z
SFAC C H N O S
UNIT 48 60 4 12 4
TEMP 25
L.S. 10
BOND
FMAP 2
PLAN 20
ACTA
bond $H
WGHT    0.048000    0.586900
FVAR       0.21540
S1    5    0.185090    0.202822    0.195799    11.00000    0.04094    0.05014 =
         0.06014    0.00263    0.00471   -0.00016
O1    4    0.275952    0.077863    0.330022    11.00000    0.04651    0.12675 =
         0.05979   -0.00821    0.00344    0.02379
O2    4    0.102889    0.097923    0.142626    11.00000    0.04854    0.10307 =
         0.06770    0.00197   -0.00791   -0.01487
O3    4    0.179106    0.458192    0.212569    11.00000    0.07061    0.04658 =
         0.10335    0.00717    0.02655    0.01151
N1    3    0.248574    0.235775    0.388055    11.00000    0.05655    0.09799 =
         0.07786   -0.02489    0.01688   -0.02133
C1    1    0.272275    0.092151    0.456712    11.00000    0.10211    0.34958 =
         0.06521    0.01549    0.00861    0.07874
AFIX  23
H1A   2    0.309476   -0.057931    0.446908    11.00000   -1.20000
H1B   2    0.318475    0.186262    0.493336    11.00000   -1.20000
AFIX   0
C2    1    0.173124    0.033168    0.484814    11.00000    0.14639    0.09810 =
         0.07217    0.01055    0.02724    0.01511
AFIX  23
H2A   2    0.182089    0.042184    0.538445    11.00000   -1.20000
H2B   2    0.148672   -0.130305    0.469553    11.00000   -1.20000
AFIX   0
C3    1    0.096383    0.222719    0.451539    11.00000    0.09403    0.11069 =
         0.08310    0.00425    0.04155    0.00984
AFIX  23
H3A   2    0.101829    0.371651    0.481017    11.00000   -1.20000
H3B   2    0.023096    0.162880    0.446596    11.00000   -1.20000
AFIX   0
C4    1    0.131776    0.266462    0.376710    11.00000    0.06464    0.06111 =
         0.07434    0.00325    0.02499    0.01050
AFIX  13
H4    2    0.113442    0.434303    0.360155    11.00000   -1.20000
AFIX   0
C5    1    0.088538    0.085578    0.317154    11.00000    0.04367    0.08491 =
         0.07285    0.01276    0.01010   -0.01044
AFIX  23
H5A   2    0.060486   -0.060005    0.338493    11.00000   -1.20000
H5B   2    0.032242    0.159160    0.282443    11.00000   -1.20000
AFIX   0
C6    1    0.185491    0.024398    0.279836    11.00000    0.05409    0.04951 =
         0.06031   -0.00082    0.00623   -0.00080
AFIX  13
H6    2    0.184833   -0.151038    0.267746    11.00000   -1.20000
AFIX   0
C7    1    0.311617    0.144808    0.167933    11.00000    0.04456    0.04782 =
         0.05386    0.00208    0.00545   -0.00082
C8    1    0.326149   -0.058975    0.126356    11.00000    0.07722    0.06013 =
         0.09006   -0.01455    0.02232   -0.00400
AFIX  43
H8    2    0.269943   -0.167973    0.112905    11.00000   -1.20000
AFIX   0
C9    1    0.426046   -0.099646    0.104734    11.00000    0.10433    0.08318 =
         0.10544   -0.00772    0.04393    0.02517
AFIX  43
H9    2    0.437140   -0.237495    0.076602    11.00000   -1.20000
AFIX   0
C10   1    0.508561    0.060985    0.124357    11.00000    0.06396    0.10782 =
         0.10522    0.03146    0.03517    0.02482
AFIX  43
H10   2    0.575386    0.031989    0.109548    11.00000   -1.20000
AFIX   0
C11   1    0.493207    0.262164    0.165298    11.00000    0.04465    0.10001 =
         0.10774    0.01525    0.00874   -0.00882
AFIX  43
H11   2    0.549535    0.371182    0.178337    11.00000   -1.20000
AFIX   0
C12   1    0.394314    0.306563    0.187847    11.00000    0.05123    0.06504 =
         0.07818   -0.00575    0.00643   -0.00908
AFIX  43
H12   2    0.383901    0.444374    0.216176    11.00000   -1.20000
HKLF 4
REM  14R in P2(1)/c
REM R1 =  0.0419 for   1949 Fo > 4sig(Fo)  and  0.0440 for all   2074 data
REM    154 parameters refined using      0 restraints
END
WGHT      0.0480      0.5870
REM Highest difference peak  0.228,  deepest hole -0.248,  1-sigma level  0.043
Q1    1   0.2456 -0.0791  0.4246  11.00000  0.05    0.23
Q2    1   0.2689  0.2442  0.4453  11.00000  0.05    0.19
Q3    1   0.2424  0.4936  0.2422  11.00000  0.05    0.19
Q4    1   0.2603  0.2465  0.3301  11.00000  0.05    0.16
Q5    1   0.3200  0.1125  0.4604  11.00000  0.05    0.16
Q6    1   0.1033  0.0310  0.4396  11.00000  0.05    0.15
Q7    1   0.1384 -0.0436  0.1332  11.00000  0.05    0.15
Q8    1   0.1234  0.2277  0.1394  11.00000  0.05    0.13
Q9    1   0.3546  0.2018  0.1779  11.00000  0.05    0.13
Q10   1   0.2038  0.3317  0.3541  11.00000  0.05    0.12
Q11   1   0.2629  0.0476  0.4829  11.00000  0.05    0.12
Q12   1   0.1686  0.5615  0.1955  11.00000  0.05    0.12
Q13   1   0.3888  0.4164  0.2601  11.00000  0.05    0.12
Q14   1   0.3118  0.0703  0.1036  11.00000  0.05    0.11
Q15   1   0.3220  0.0333  0.1590  11.00000  0.05    0.11
Q16   1   0.2989 -0.1153  0.1221  11.00000  0.05    0.10
Q17   1   0.1847  0.4545  0.3565  11.00000  0.05    0.10
Q18   1   0.2378 -0.1521  0.2610  11.00000  0.05    0.10
Q19   1   0.0245  0.2779  0.1010  11.00000  0.05    0.10
Q20   1   0.0745  0.1137  0.1238  11.00000  0.05    0.10
;
