# Supplementary material for: Crystal structure of (2R*,3aR*)-2-phenyl­sulfonyl-2,3,3a,4,5,6-hexa­hydro­pyrrolo­[1,2-b]isoxazole
Source: Acta Crystallogr E Crystallogr Commun. 2017 Jan 1;73(Pt 1):85–7. doi: 10.1107/S2056989016019952 (PMC5209779; doi:10.1107/S2056989016019952)
Supplement: Supplementary file 2 [file e-73-00085-Isup2.hkl]

# 
# h,k,l, Fc-squared, Fo-squared, sigma(Fo-squared) and status flag 
# 
data_I
_shelx_title ' 14R in P2(1)/c' 
_shelx_refln_list_code          4 
_shelx_F_calc_maximum      155.77 
_exptl_crystal_F_000       536.00 
_reflns_d_resolution_high  0.8389 
 
loop_ 
 _symmetry_equiv_pos_as_xyz 
 'x, y, z' 
 '-x, y+1/2, -z+1/2' 
 '-x, -y, -z' 
 'x, -y-1/2, z-1/2' 
 
_cell_length_a    12.5730 
_cell_length_b     5.4443 
_cell_length_c    18.2266 
_cell_angle_alpha  90.000 
_cell_angle_beta   97.754 
_cell_angle_gamma  90.000 
 
_shelx_F_squared_multiplier     1.000 
 
loop_ 
 _refln_index_h 
 _refln_index_k 
 _refln_index_l 
 _refln_F_squared_calc 
 _refln_F_squared_meas 
 _refln_F_squared_sigma 
 _refln_observed_status 
   3   0   0    13475.48    12172.83    598.96 o 
   4   0   0      168.38      139.45      7.33 o 
   5   0   0      542.37      562.54     28.23 o 
   6   0   0      368.77      338.82     17.24 o 
   7   0   0        6.63        5.52      1.00 o 
   8   0   0      465.45      381.03      9.85 o 
   9   0   0      651.83      643.85     12.50 o 
  10   0   0     1220.14     1153.58     25.56 o 
  11   0   0      550.98      568.43     13.53 o 
  12   0   0      201.24      199.93     17.78 o 
  13   0   0      282.65      284.72     12.72 o 
   1   1   0    24265.80    21553.22   1126.16 o 
   2   1   0     7183.48     6894.66    339.03 o 
   3   1   0       23.43       32.33      1.94 o 
   4   1   0       69.78       59.45      2.69 o 
   5   1   0      166.11      167.83      4.66 o 
   6   1   0        1.80        1.34      0.28 o 
   7   1   0        2.79        2.91      0.29 o 
   8   1   0       15.21       21.59      0.50 o 
   9   1   0      400.29      368.19      5.62 o 
  10   1   0      395.34      421.90      6.44 o 
  11   1   0      101.70      102.06      2.15 o 
  12   1   0      153.36      179.16      5.01 o 
  13   1   0      132.87      133.55      6.67 o 
  14   1   0       13.08       14.01      1.29 o 
   0   2   0       65.46       35.99      2.16 o 
   1   2   0        0.58        0.86      0.22 o 
   3   2   0       79.98       77.38      3.66 o 
   4   2   0        0.18        1.51      0.43 o 
   5   2   0       96.86       84.70      2.97 o 
   6   2   0        2.82        9.64      0.41 o 
   7   2   0       22.40       19.26      0.60 o 
   8   2   0       11.94       14.82      0.52 o 
   9   2   0       18.66       19.11      0.66 o 
  10   2   0       31.97       41.45      1.13 o 
  11   2   0        2.88        1.20      0.27 o 
  12   2   0        0.02        0.34      0.44 o 
  13   2   0        3.59        8.29      0.70 o 
   1   3   0       45.12       45.09      1.48 o 
   2   3   0      129.85      118.30      2.95 o 
   3   3   0        4.74        7.31      0.86 o 
   4   3   0      419.48      455.03      7.37 o 
   5   3   0        1.07        0.59      0.21 o 
   6   3   0       65.55       63.10      1.40 o 
   7   3   0       77.39       68.24      1.40 o 
   8   3   0        1.45        3.02      0.29 o 
   9   3   0        8.68       15.19      0.59 o 
  10   3   0        9.35       10.95      0.54 o 
  11   3   0        0.36        0.35      0.25 o 
  12   3   0        6.51        5.88      0.45 o 
   0   4   0      252.45      240.43      6.35 o 
   1   4   0       49.66       49.30      1.22 o 
   2   4   0      111.85      109.49      2.32 o 
   3   4   0      599.84      577.53     10.27 o 
   4   4   0        6.09        6.92      0.45 o 
   5   4   0      188.45      192.69      3.41 o 
   6   4   0      118.54      116.27      2.39 o 
   7   4   0       21.88       20.28      0.91 o 
   8   4   0        0.36        3.84      0.40 o 
   9   4   0       29.73       28.74      0.90 o 
  10   4   0        0.09        0.62      0.25 o 
  11   4   0        5.52        5.38      0.40 o 
   1   5   0       66.29       69.92      1.64 o 
   2   5   0      223.12      212.37      4.95 o 
   3   5   0        0.33        0.66      0.71 o 
   4   5   0      145.89      138.65      4.94 o 
   5   5   0        3.15        1.61      0.38 o 
   6   5   0        6.48        6.47      0.47 o 
   7   5   0        3.00        5.71      0.45 o 
   8   5   0        4.09        3.47      0.28 o 
   9   5   0        0.73        0.80      0.28 o 
   0   6   0        1.31        0.86      0.86 o 
   1   6   0        0.01       -0.35      0.35 o 
   2   6   0       12.02       14.93      0.89 o 
   3   6   0        0.08        0.78      0.44 o 
   4   6   0        0.40        0.54      0.44 o 
 -14   1   1        4.27        4.74      0.86 o 
 -13   1   1        7.90        7.17      0.65 o 
 -12   1   1      144.85      141.43      3.58 o 
 -11   1   1       40.82       41.15      1.17 o 
 -10   1   1        2.98        5.73      0.33 o 
  -9   1   1        6.81        9.50      0.32 o 
  -8   1   1       31.33       48.45      0.81 o 
  -7   1   1       70.92       52.58      1.09 o 
  -6   1   1      151.43      151.41      4.28 o 
  -5   1   1        5.38        5.79      1.40 o 
  -4   1   1      454.03      492.57     17.37 o 
  -3   1   1        0.33        3.45      0.65 o 
  -2   1   1     3133.92     2976.72    146.56 o 
  -1   1   1     1501.05     1416.26     57.98 o 
   0   1   1       90.64       70.53      2.38 o 
   1   1   1    11347.28    10374.36    340.11 o 
   2   1   1      792.99      745.01     24.29 o 
   3   1   1       72.09       61.40      1.87 o 
   4   1   1     2125.56     2174.44     68.46 o 
   5   1   1      660.09      658.24     20.91 o 
   6   1   1      549.00      641.75     19.73 o 
   7   1   1       26.11       25.89      0.89 o 
   8   1   1        9.27       10.50      0.37 o 
   9   1   1      754.77      725.38     11.61 o 
  10   1   1       79.68       81.69      1.60 o 
  11   1   1       81.27       87.37      2.00 o 
  12   1   1      101.32      116.62      7.92 o 
  13   1   1       16.50       15.78      2.37 o 
  14   1   1        0.43        0.00      0.65 o 
 -13   2   1       30.77       32.92      1.32 o 
 -12   2   1        0.25        1.22      0.50 o 
 -11   2   1      118.10      128.06      2.68 o 
 -10   2   1       81.12       76.05      1.61 o 
  -9   2   1        0.02        0.16      0.22 o 
  -8   2   1       15.18       14.30      0.68 o 
  -7   2   1       45.13       46.43      0.90 o 
  -6   2   1        5.89        3.27      0.34 o 
  -5   2   1      100.91      144.81      4.07 o 
  -4   2   1      106.51      107.55      5.82 o 
  -3   2   1      115.59       90.52      4.96 o 
  -2   2   1     1873.87     1972.83     73.17 o 
  -1   2   1     2006.68     1808.58     58.25 o 
   0   2   1     1684.38     1645.44     53.28 o 
   1   2   1      203.25      217.10      7.30 o 
   2   2   1       14.38       21.27      2.05 o 
   3   2   1       27.65       30.61      1.72 o 
   4   2   1      113.98      110.78      4.96 o 
   5   2   1     1337.20     1400.03     48.82 o 
   6   2   1        9.15       16.79      0.51 o 
   7   2   1        3.64        1.38      0.20 o 
   8   2   1      271.89      291.55      5.32 o 
   9   2   1       32.85       36.20      1.02 o 
  10   2   1      282.54      293.81      6.73 o 
  11   2   1      226.26      238.95      4.72 o 
  12   2   1        4.93        6.48      0.50 o 
  13   2   1       21.69       23.65      2.48 o 
 -12   3   1       64.20       66.60      2.95 o 
 -11   3   1       17.60       14.10      0.56 o 
 -10   3   1       26.70       36.81      1.04 o 
  -9   3   1      252.26      247.68      4.91 o 
  -8   3   1       58.65       53.15      1.15 o 
  -7   3   1      388.26      378.33      6.15 o 
  -6   3   1      159.58      150.12      2.84 o 
  -5   3   1       11.97       13.20      0.48 o 
  -4   3   1      227.40      199.97      3.41 o 
  -3   3   1      550.77      577.07     28.02 o 
  -2   3   1       22.30       21.99      1.29 o 
  -1   3   1     1181.50     1176.41     56.79 o 
   0   3   1      149.35      171.99      7.54 o 
   1   3   1      217.55      226.74      9.91 o 
   2   3   1     1025.95      976.63     19.27 o 
   3   3   1       10.95        3.84      0.39 o 
   4   3   1       50.06       55.52      1.08 o 
   5   3   1      239.67      246.30      4.41 o 
   6   3   1        2.96        3.86      0.33 o 
   7   3   1      281.41      293.92      4.86 o 
   8   3   1       81.28       77.92      1.54 o 
   9   3   1      173.94      185.53      3.48 o 
  10   3   1       63.53       68.75      1.66 o 
  11   3   1        6.11        7.09      0.45 o 
  12   3   1       46.54       45.61      1.62 o 
 -11   4   1       51.68       46.88      1.21 o 
 -10   4   1       12.50       10.45      0.48 o 
  -9   4   1        4.64        3.20      0.28 o 
  -8   4   1      381.95      377.49      6.65 o 
  -7   4   1      159.39      155.68      3.31 o 
  -6   4   1      272.01      285.15      5.18 o 
  -5   4   1      420.53      429.55      7.13 o 
  -4   4   1       58.76       48.11      1.12 o 
  -3   4   1       44.24       50.92      1.24 o 
  -2   4   1      444.02      445.06      9.84 o 
  -1   4   1       27.26       29.97      0.85 o 
   0   4   1      207.44      189.05      3.59 o 
   1   4   1      420.60      391.36      6.21 o 
   2   4   1      194.49      205.11      4.03 o 
   3   4   1      278.72      285.33      4.96 o 
   4   4   1       60.92       57.26      1.28 o 
   5   4   1      102.88      114.69      2.35 o 
   6   4   1      341.91      366.83      6.57 o 
   7   4   1       82.52       86.95      2.08 o 
   8   4   1      295.75      305.71      5.46 o 
   9   4   1       40.91       43.98      1.19 o 
  10   4   1        0.96        2.03      0.34 o 
  11   4   1       28.93       37.45      1.71 o 
  -9   5   1       36.52       26.61      1.29 o 
  -8   5   1        2.04        1.35      0.22 o 
  -7   5   1      119.54      119.31      2.79 o 
  -6   5   1      128.78      130.43      3.61 o 
  -5   5   1        5.45        6.10      0.50 o 
  -4   5   1      141.45      165.79      5.15 o 
  -3   5   1      157.48      162.20      4.20 o 
  -2   5   1       47.54       48.72      1.56 o 
  -1   5   1      108.44      112.53      2.60 o 
   0   5   1        0.85        0.88      0.35 o 
   1   5   1       15.87       15.83      0.83 o 
   2   5   1      196.38      188.63      4.69 o 
   3   5   1       33.25       34.22      1.86 o 
   4   5   1      186.72      184.08      6.24 o 
   5   5   1       54.94       58.39      1.50 o 
   6   5   1       12.50       10.77      0.57 o 
   7   5   1      146.67      138.21      2.91 o 
   8   5   1       11.89       14.45      0.63 o 
   9   5   1        7.21        5.68      0.52 o 
  -4   6   1       24.15       23.50      1.12 o 
  -3   6   1       56.96       58.93      1.90 o 
  -2   6   1       34.57       38.60      1.83 o 
  -1   6   1       15.16       15.79      1.29 o 
   0   6   1        9.68       13.73      0.89 o 
   1   6   1        7.42        8.76      1.03 o 
   2   6   1        2.20        2.73      0.47 o 
   3   6   1       58.93       55.16      1.81 o 
   4   6   1        2.20        4.27      0.53 o 
 -14   0   2       78.64       87.94      4.53 o 
 -13   0   2      327.93      289.20      7.62 o 
 -12   0   2        0.26        1.33      0.48 o 
 -11   0   2       95.55       97.95      2.67 o 
 -10   0   2      378.85      394.41      8.96 o 
  -9   0   2      118.95      124.48      2.60 o 
  -8   0   2      575.04      608.33     12.30 o 
  -7   0   2     3013.84     3295.41     74.13 o 
  -6   0   2      112.13      151.95      8.19 o 
  -5   0   2     7558.65     8355.75    411.02 o 
  -4   0   2     1070.30     1005.03     49.79 o 
  -3   0   2     7537.31     7821.02    384.73 o 
   2   0   2     4948.47     4720.92    152.65 o 
   3   0   2      238.06      196.57      6.47 o 
   4   0   2     1811.98     1800.12     73.71 o 
   5   0   2       91.16      124.79      5.39 o 
   7   0   2      455.02      475.65     15.15 o 
   8   0   2     1267.82     1216.87     30.46 o 
   9   0   2     2367.53     2351.27     65.83 o 
  10   0   2      512.81      536.54     15.51 o 
  11   0   2      611.61      606.25     19.40 o 
  12   0   2       60.16       53.02      3.23 o 
  13   0   2        0.13        1.29      0.86 o 
  14   0   2       90.43       78.02      3.88 o 
 -14   1   2      105.29       94.38      4.31 o 
 -13   1   2        3.82        6.36      0.65 o 
 -12   1   2       94.12       98.35      2.35 o 
 -11   1   2      107.05       99.08      2.01 o 
 -10   1   2       49.27       45.43      1.01 o 
  -9   1   2      945.38      912.15     12.41 o 
  -8   1   2      107.12      115.54      1.52 o 
  -7   1   2        0.70        1.92      0.30 o 
  -6   1   2     3528.98     3765.24     99.98 o 
  -5   1   2       10.78        6.99      0.53 o 
  -4   1   2     1757.19     1810.41     63.17 o 
  -3   1   2     1455.27     1384.42     48.31 o 
  -1   1   2      463.21      508.66     20.91 o 
   0   1   2       14.68       23.06      1.08 o 
   1   1   2     5045.08     4816.41    154.99 o 
   2   1   2      224.29      242.54      8.02 o 
   3   1   2      999.96     1075.92     34.80 o 
   4   1   2      902.29      950.77     30.81 o 
   5   1   2     1070.93     1080.68     44.40 o 
   6   1   2      415.83      392.05     12.21 o 
   7   1   2     1745.77     1733.37     35.17 o 
   8   1   2      577.27      575.31      8.58 o 
   9   1   2       41.25       47.45      1.13 o 
  10   1   2     1064.23     1057.77     19.48 o 
  11   1   2        1.07        2.60      0.30 o 
  12   1   2       23.18       21.94      1.56 o 
  13   1   2      127.17      118.33      5.60 o 
 -13   2   2       46.72       45.98      1.66 o 
 -12   2   2       22.77       22.23      1.16 o 
 -11   2   2       43.34       43.80      1.32 o 
 -10   2   2      457.43      420.12      7.36 o 
  -9   2   2       32.65       31.58      0.76 o 
  -8   2   2      144.89      130.05      1.95 o 
  -7   2   2      310.20      310.73      4.34 o 
  -6   2   2        0.21        0.86      0.28 o 
  -5   2   2      179.87      155.59      4.46 o 
  -4   2   2      518.68      504.63     16.91 o 
  -3   2   2        8.04        6.90      0.86 o 
  -2   2   2       46.62       59.27      2.02 o 
  -1   2   2      288.48      297.02      8.18 o 
   0   2   2       20.14       21.54      1.40 o 
   1   2   2      269.29      333.34     11.03 o 
   2   2   2       52.57       45.27      1.83 o 
   3   2   2      285.08      235.30      8.08 o 
   4   2   2      216.70      231.27      9.91 o 
   5   2   2      306.84      309.72      9.79 o 
   6   2   2      771.41      743.51     12.82 o 
   7   2   2      141.67      143.55      2.48 o 
   8   2   2        1.10        0.54      0.61 o 
   9   2   2      364.37      343.79      6.05 o 
  10   2   2      125.04      114.41      2.47 o 
  11   2   2       25.52       24.65      0.81 o 
  12   2   2       34.91       28.64      0.83 o 
  13   2   2        0.84        1.51      0.65 o 
 -13   3   2        9.41        9.51      0.83 o 
 -12   3   2       10.13        8.66      0.70 o 
 -11   3   2       67.60       60.82      1.41 o 
 -10   3   2        9.67       10.60      0.50 o 
  -9   3   2       86.48       82.82      1.70 o 
  -8   3   2      163.52      170.61      2.95 o 
  -7   3   2       59.29       68.75      1.39 o 
  -6   3   2      273.78      284.58      4.76 o 
  -5   3   2       63.72       60.72      1.25 o 
  -4   3   2       85.49       96.58      1.77 o 
  -3   3   2        1.20        4.01      0.61 o 
  -2   3   2       69.33       79.47      2.85 o 
  -1   3   2      407.52      441.14     19.07 o 
   0   3   2       24.76       25.77      2.05 o 
   1   3   2      109.50      101.21      2.64 o 
   2   3   2        4.41        1.74      0.32 o 
   3   3   2      142.53      143.82      3.14 o 
   4   3   2      394.83      355.96      5.55 o 
   5   3   2      232.49      240.89      4.05 o 
   6   3   2        8.96        6.25      0.42 o 
   7   3   2       91.29       94.24      1.95 o 
   8   3   2      251.18      250.18      4.57 o 
   9   3   2       47.94       46.44      1.27 o 
  10   3   2       43.47       41.09      1.15 o 
  11   3   2       18.38       15.05      0.60 o 
  12   3   2        1.40        0.89      0.31 o 
 -11   4   2        4.44        2.75      0.28 o 
 -10   4   2       89.46       77.09      1.71 o 
  -9   4   2        4.45        4.18      0.37 o 
  -8   4   2       31.60       34.25      0.94 o 
  -7   4   2      116.21      125.34      2.74 o 
  -6   4   2        1.01        2.51      0.40 o 
  -5   4   2      174.40      195.96      3.44 o 
  -4   4   2       51.14       51.05      1.23 o 
  -3   4   2       73.07       71.96      1.46 o 
  -2   4   2       20.57       15.72      0.68 o 
  -1   4   2       56.36       51.25      1.33 o 
   0   4   2       34.72       26.07      0.71 o 
   1   4   2       35.48       47.86      1.13 o 
   2   4   2       30.43       29.73      1.05 o 
   3   4   2      234.38      208.22      3.74 o 
   4   4   2       16.87       17.49      0.65 o 
   5   4   2      154.91      131.37      2.65 o 
   6   4   2      159.90      171.76      3.32 o 
   7   4   2       21.90       29.18      1.00 o 
   8   4   2       15.13       16.94      0.72 o 
   9   4   2       38.07       37.68      1.09 o 
  10   4   2       14.89       13.91      0.58 o 
  11   4   2       19.67       17.81      0.83 o 
  -9   5   2       32.63       25.82      0.90 o 
  -8   5   2        2.92        1.88      0.22 o 
  -7   5   2        0.16        0.47      0.25 o 
  -6   5   2       17.54       19.32      1.21 o 
  -5   5   2        9.04       11.27      0.66 o 
  -4   5   2       15.79       15.62      0.81 o 
  -3   5   2       54.82       56.49      1.67 o 
  -2   5   2      130.02      126.28      3.15 o 
  -1   5   2        8.50        6.14      0.52 o 
   0   5   2       43.35       53.73      1.71 o 
   1   5   2       24.37       24.82      1.01 o 
   2   5   2        0.44        3.02      0.71 o 
   3   5   2       24.89       22.70      1.26 o 
   4   5   2       81.07       75.96      2.56 o 
   5   5   2       32.82       38.08      1.29 o 
   6   5   2        0.42        1.10      0.61 o 
   7   5   2       26.64       24.92      1.03 o 
   8   5   2        0.02        0.33      0.26 o 
   9   5   2        5.63        3.23      0.86 o 
  -4   6   2        0.35        1.08      0.61 o 
  -3   6   2        0.08        1.08      0.61 o 
  -2   6   2       14.18       16.43      1.62 o 
  -1   6   2        8.15        6.39      0.59 o 
   0   6   2        6.79       10.43      0.63 o 
   1   6   2        7.19        9.46      0.73 o 
   2   6   2        0.93        0.86      0.44 o 
   3   6   2        2.94        3.71      0.53 o 
   4   6   2        0.11        0.09      0.52 o 
 -14   1   3       18.34       20.70      1.22 o 
 -13   1   3        2.72        4.11      0.52 o 
 -12   1   3        1.43        2.87      0.37 o 
 -11   1   3       25.19       25.22      0.82 o 
 -10   1   3        0.15        0.64      0.25 o 
  -9   1   3      163.35      144.45      2.04 o 
  -8   1   3       36.15       33.32      0.56 o 
  -7   1   3        6.32       12.40      0.43 o 
  -6   1   3      788.67      857.36     20.29 o 
  -5   1   3      206.42      247.12      7.07 o 
  -4   1   3      371.68      413.56     11.52 o 
  -3   1   3      255.48      233.19      8.38 o 
  -2   1   3      409.70      386.63     10.37 o 
  -1   1   3     1526.35     1662.89     52.06 o 
   0   1   3      895.50      918.81     37.72 o 
   1   1   3      362.15      482.58     25.43 o 
   2   1   3      207.90      183.73      5.17 o 
   3   1   3        9.86        2.85      0.36 o 
   4   1   3        6.19        4.53      0.39 o 
   5   1   3      159.60      181.91      7.76 o 
   6   1   3       67.80       77.57      2.23 o 
   7   1   3       92.20      119.45      2.68 o 
   8   1   3        0.49        4.90      0.64 o 
   9   1   3      169.35      174.97      3.50 o 
  10   1   3       68.18       72.18      1.70 o 
  11   1   3       73.65       82.97      2.67 o 
  12   1   3        0.12        0.02      0.25 o 
  13   1   3        0.48        0.00      0.65 o 
 -13   2   3       11.99       16.58      0.91 o 
 -12   2   3       17.05       21.96      1.16 o 
 -11   2   3        4.22        3.89      0.52 o 
 -10   2   3       17.75       19.22      0.59 o 
  -9   2   3      147.45      158.18      2.74 o 
  -8   2   3       41.53       33.45      0.75 o 
  -7   2   3       79.01       84.45      1.23 o 
  -6   2   3        2.21        2.43      0.23 o 
  -5   2   3      707.06      746.31     24.79 o 
  -4   2   3        2.62        2.91      0.46 o 
  -3   2   3       32.40       30.29      0.98 o 
  -2   2   3     1213.46     1193.90     37.62 o 
  -1   2   3      121.90      118.11      5.17 o 
   0   2   3       20.11       22.28      1.72 o 
   1   2   3       27.99       35.16      1.39 o 
   2   2   3      451.28      412.51     13.62 o 
   3   2   3       12.87       19.72      1.03 o 
   4   2   3       76.73       52.69      1.91 o 
   5   2   3        2.82        1.70      0.45 o 
   6   2   3       62.10       61.25      1.33 o 
   7   2   3      139.92      155.98      2.74 o 
   8   2   3      292.07      318.27      8.27 o 
   9   2   3       62.23       68.52      1.47 o 
  10   2   3       12.05       11.69      0.58 o 
  11   2   3       15.92       17.81      2.18 o 
  12   2   3       24.64       25.78      0.96 o 
  13   2   3        0.56       -0.43      0.65 o 
 -13   3   3       18.24       16.16      1.51 o 
 -12   3   3       16.42       15.87      0.91 o 
 -11   3   3       95.46       94.40      2.11 o 
 -10   3   3       15.17       21.60      0.71 o 
  -9   3   3       24.49       17.45      0.60 o 
  -8   3   3      336.31      373.87      6.55 o 
  -7   3   3      149.20      133.45      2.39 o 
  -6   3   3      305.16      324.83      5.38 o 
  -5   3   3        0.37        0.37      0.18 o 
  -4   3   3      132.37      123.61      2.21 o 
  -3   3   3      607.46      571.38     27.37 o 
  -2   3   3      141.89      150.00      4.97 o 
  -1   3   3      701.01      698.32     28.88 o 
   0   3   3      662.44      664.63     24.14 o 
   1   3   3       52.12       45.55      1.36 o 
   2   3   3     1093.76     1082.99     22.52 o 
   3   3   3       89.32       83.44      1.79 o 
   4   3   3      100.58      106.55      1.97 o 
   5   3   3      309.96      316.01      5.29 o 
   6   3   3       68.59       67.34      1.40 o 
   7   3   3      203.41      219.13      4.05 o 
   8   3   3      303.21      330.73      6.47 o 
   9   3   3        2.41        1.74      0.35 o 
  10   3   3       65.42       72.62      1.75 o 
  11   3   3       74.58       79.17      1.78 o 
  12   3   3        0.58        0.67      0.30 o 
 -11   4   3       14.58       14.30      0.51 o 
 -10   4   3      100.12       96.59      2.06 o 
  -9   4   3       32.51       35.06      0.98 o 
  -8   4   3       15.56       17.73      0.56 o 
  -7   4   3      365.36      375.23      6.62 o 
  -6   4   3       52.33       54.93      1.24 o 
  -5   4   3      223.47      228.82      4.22 o 
  -4   4   3       98.26       94.44      1.94 o 
  -3   4   3       36.87       36.00      0.91 o 
  -2   4   3      351.00      335.08      6.72 o 
  -1   4   3      277.78      274.10      4.69 o 
   0   4   3       49.38       49.78      1.52 o 
   1   4   3      910.05      925.94     15.45 o 
   2   4   3       50.67       49.96      1.29 o 
   3   4   3      631.90      650.58     12.89 o 
   4   4   3       93.47      101.46      2.00 o 
   5   4   3        0.15        0.61      0.30 o 
   6   4   3      166.96      180.06      4.32 o 
   7   4   3      220.59      244.12      4.94 o 
   8   4   3       12.76       16.06      0.73 o 
   9   4   3      191.98      193.33      3.92 o 
  10   4   3       19.98       21.02      0.71 o 
  -9   5   3       51.86       53.56      1.48 o 
  -8   5   3       33.75       33.75      0.79 o 
  -7   5   3       22.74       28.99      0.84 o 
  -6   5   3       74.24       75.60      1.93 o 
  -5   5   3        1.44        1.84      0.36 o 
  -4   5   3       62.39       67.73      1.94 o 
  -3   5   3      108.96      105.73      2.72 o 
  -2   5   3        5.13        5.36      0.56 o 
  -1   5   3      227.77      238.80      5.63 o 
   0   5   3       49.21       47.38      1.57 o 
   1   5   3        2.00        2.49      0.52 o 
   2   5   3      172.05      195.16      4.24 o 
   3   5   3       69.12       80.12      2.33 o 
   4   5   3       61.22       62.18      2.22 o 
   5   5   3       89.15      109.42      2.79 o 
   6   5   3       10.70       15.75      0.71 o 
   7   5   3       47.00       49.69      1.28 o 
   8   5   3       56.47       52.97      1.39 o 
  -4   6   3       29.36       33.84      2.37 o 
  -3   6   3        2.12        3.21      0.67 o 
  -2   6   3       92.26       95.29      2.92 o 
  -1   6   3        0.17       -0.32      0.37 o 
   0   6   3        9.38       11.45      0.71 o 
   1   6   3       18.86       24.09      1.06 o 
   2   6   3        9.06       10.06      0.88 o 
   3   6   3       15.93       20.05      1.19 o 
   4   6   3       42.82       55.36      3.23 o 
 -14   0   4        1.08        1.83      0.61 o 
 -13   0   4      158.56      158.31      3.88 o 
 -12   0   4       91.40       89.09      2.48 o 
 -11   0   4       52.25       58.56      1.50 o 
 -10   0   4      135.32      132.17      2.76 o 
  -9   0   4       23.26       15.32      0.63 o 
  -8   0   4     1043.18     1090.73     19.64 o 
  -7   0   4      992.96     1024.77     23.33 o 
  -6   0   4       31.59       32.81      1.59 o 
  -5   0   4    12901.00    13330.99    436.11 o 
  -4   0   4      737.47      737.12     36.64 o 
  -2   0   4     5498.48     5264.59    259.07 o 
  -1   0   4     1302.55     1368.20     56.04 o 
   0   0   4     4911.76     5235.71    214.02 o 
   1   0   4    18997.87    15667.04    640.78 o 
   3   0   4      784.23      794.04     25.63 o 
   4   0   4     2413.03     2250.76     72.70 o 
   5   0   4      860.79      992.74     40.95 o 
   7   0   4      374.41      383.43     15.30 o 
   8   0   4      574.84      626.96     20.69 o 
   9   0   4      832.15      886.12     30.93 o 
  10   0   4      109.98      141.22      7.87 o 
  11   0   4      362.99      322.34      9.50 o 
  12   0   4        4.27        6.79      0.55 o 
 -14   1   4      149.84      135.94      5.17 o 
 -13   1   4       52.54       49.77      1.26 o 
 -12   1   4       95.57       89.90      1.85 o 
 -11   1   4       63.43       65.64      1.46 o 
 -10   1   4      157.30      147.58      2.35 o 
  -9   1   4      592.95      589.64      7.50 o 
  -8   1   4      197.18      170.78      2.14 o 
  -7   1   4      148.94      167.17      2.75 o 
  -6   1   4     1407.32     1510.43     31.57 o 
  -5   1   4      334.14      331.55      9.37 o 
  -4   1   4      741.36      828.02     22.83 o 
  -3   1   4     1450.55     1358.43     36.20 o 
  -2   1   4     1397.44     1357.36     42.64 o 
  -1   1   4      318.84      383.35     12.11 o 
   0   1   4    12701.31    11562.61    486.02 o 
   1   1   4       56.70       47.63      2.16 o 
   2   1   4        4.96        5.86      0.42 o 
   3   1   4     2204.46     2063.63     56.33 o 
   4   1   4       71.32       82.30      2.95 o 
   5   1   4      703.06      702.74     22.99 o 
   6   1   4       29.89       19.04      0.98 o 
   7   1   4      817.69      815.64     15.05 o 
   8   1   4      360.71      351.16      6.69 o 
   9   1   4        6.10        5.62      0.44 o 
  10   1   4      463.92      482.17      9.93 o 
  11   1   4       52.77       58.69      1.57 o 
  12   1   4        2.67        5.08      0.48 o 
  13   1   4       48.21       48.86      4.53 o 
 -14   2   4       21.15       18.32      1.72 o 
 -13   2   4       80.66       71.12      2.23 o 
 -12   2   4       81.86       84.98      2.28 o 
 -11   2   4       14.78       17.80      0.74 o 
 -10   2   4      343.97      346.47      5.69 o 
  -9   2   4      368.54      356.64      5.57 o 
  -8   2   4       24.09       30.99      0.69 o 
  -7   2   4       90.66       95.19      1.42 o 
  -6   2   4      119.70      107.65      2.01 o 
  -5   2   4      280.01      275.36      7.65 o 
  -4   2   4       98.86      102.80      3.77 o 
  -3   2   4      580.86      557.30     14.46 o 
  -2   2   4       65.49      102.36      2.80 o 
  -1   2   4     3353.19     3550.68    145.27 o 
   0   2   4      283.19      347.63     11.50 o 
   1   2   4      748.48      752.58     24.49 o 
   2   2   4     1324.63     1300.77     42.31 o 
   3   2   4      429.69      438.39     14.50 o 
   4   2   4      273.15      270.44      6.70 o 
   5   2   4      167.83      153.46      4.20 o 
   6   2   4       44.08       38.10      1.25 o 
   7   2   4       34.04       29.66      0.81 o 
   8   2   4        7.51       10.35      0.52 o 
   9   2   4      105.22      107.14      2.91 o 
  10   2   4       63.61       63.03      1.95 o 
  11   2   4       39.22       40.43      1.19 o 
  12   2   4       48.87       46.04      1.19 o 
 -13   3   4       35.80       34.27      2.16 o 
 -12   3   4       53.80       52.11      1.74 o 
 -11   3   4      155.12      143.47      2.89 o 
 -10   3   4       31.61       30.18      0.86 o 
  -9   3   4      213.53      230.21      4.14 o 
  -8   3   4       24.42       23.76      0.64 o 
  -7   3   4      192.04      178.19      3.07 o 
  -6   3   4        0.65        1.66      0.27 o 
  -5   3   4        3.39        4.94      0.30 o 
  -4   3   4      295.74      299.25      5.29 o 
  -3   3   4       74.46       75.04      1.89 o 
  -2   3   4        7.19        4.80      0.75 o 
  -1   3   4       87.15      106.45      3.99 o 
   0   3   4      719.92      758.59     20.40 o 
   1   3   4      331.94      352.54      8.44 o 
   2   3   4      176.62      175.38      3.54 o 
   3   3   4      239.19      231.93      3.52 o 
   4   3   4       46.48       51.65      1.03 o 
   5   3   4        7.41        5.22      0.34 o 
   6   3   4        5.70        4.91      0.37 o 
   7   3   4        0.65        1.11      0.27 o 
   8   3   4        6.79        5.71      0.45 o 
   9   3   4        3.88        2.55      0.36 o 
  10   3   4       83.37       78.83      2.57 o 
  11   3   4       14.01       15.36      0.65 o 
  12   3   4        1.56        0.86      0.43 o 
 -11   4   4       22.99       26.53      0.75 o 
 -10   4   4       97.67       93.83      1.98 o 
  -9   4   4        5.50        4.77      0.31 o 
  -8   4   4      124.42      124.36      2.21 o 
  -7   4   4        3.53        3.78      0.34 o 
  -6   4   4        5.34        6.43      0.45 o 
  -5   4   4       16.57       13.68      0.64 o 
  -4   4   4       23.74       23.66      0.72 o 
  -3   4   4       12.79       11.59      0.56 o 
  -2   4   4      108.52       97.23      3.00 o 
  -1   4   4       24.70       25.91      1.24 o 
   0   4   4       57.76       58.21      1.85 o 
   1   4   4       88.89       92.24      2.00 o 
   2   4   4       22.96       28.26      1.03 o 
   3   4   4        0.99        1.55      0.48 o 
   4   4   4      188.10      181.21      4.67 o 
   5   4   4       22.35       21.98      0.76 o 
   6   4   4       35.32       29.10      0.97 o 
   7   4   4        0.89        1.17      0.37 o 
   8   4   4       58.59       63.26      1.62 o 
   9   4   4        7.09        6.19      0.47 o 
  10   4   4        0.02        0.41      0.25 o 
  -9   5   4       40.69       32.13      0.98 o 
  -8   5   4        0.20        0.35      0.15 o 
  -7   5   4       49.72       42.70      0.96 o 
  -6   5   4       17.18       16.91      0.71 o 
  -5   5   4        0.08       -0.17      0.28 o 
  -4   5   4        1.37        1.34      0.40 o 
  -3   5   4       69.92       71.00      3.00 o 
  -2   5   4        0.20        0.88      0.53 o 
  -1   5   4       49.43       50.44      1.71 o 
   0   5   4        0.74        0.41      0.40 o 
   1   5   4        9.72        8.01      0.64 o 
   2   5   4        3.45        4.34      0.50 o 
   3   5   4       25.59       28.27      1.29 o 
   4   5   4        1.69        1.50      0.65 o 
   5   5   4       42.27       38.01      1.61 o 
   6   5   4        0.06       -0.03      0.40 o 
   7   5   4       61.53       57.59      1.41 o 
   8   5   4        0.75        2.11      0.29 o 
  -4   6   4        0.82        2.16      0.86 o 
  -3   6   4        7.66        8.03      0.97 o 
  -2   6   4        0.16        0.31      0.49 o 
  -1   6   4        4.54        3.69      0.60 o 
   0   6   4       24.98       28.62      1.94 o 
   1   6   4        9.84       10.65      0.88 o 
   2   6   4        1.92        2.58      0.55 o 
   3   6   4        5.54        7.36      1.19 o 
   4   6   4        0.04        0.22      0.65 o 
 -14   1   5        7.03        9.42      0.83 o 
 -13   1   5        0.14        0.32      0.36 o 
 -12   1   5       91.73       88.26      1.81 o 
 -11   1   5       23.04       20.28      0.65 o 
 -10   1   5       40.92       40.21      0.89 o 
  -9   1   5      265.49      254.80      3.28 o 
  -8   1   5       63.19       68.61      0.98 o 
  -7   1   5        6.59        6.07      0.29 o 
  -6   1   5      123.89      132.85      2.75 o 
  -5   1   5        2.60        2.53      0.34 o 
  -4   1   5      438.12      446.28     15.85 o 
  -3   1   5      425.47      470.47     10.82 o 
  -2   1   5       31.54       30.70      1.72 o 
  -1   1   5      452.26      438.41     13.92 o 
   0   1   5     8818.71     8807.72    359.94 o 
   2   1   5       43.28       53.88      1.68 o 
   3   1   5      913.75      928.21     25.47 o 
   4   1   5     1021.60     1161.39     37.80 o 
   5   1   5        2.53        3.31      0.52 o 
   6   1   5      174.81      226.35      4.84 o 
   7   1   5       36.95       45.12      1.28 o 
   8   1   5       16.53       16.29      0.80 o 
   9   1   5        5.07        3.04      0.37 o 
  10   1   5        5.24        4.42      0.47 o 
  11   1   5        1.68        1.95      0.40 o 
  12   1   5        0.49        0.11      0.32 o 
  13   1   5        7.30        4.74      0.86 o 
 -14   2   5       22.73       21.98      1.72 o 
 -13   2   5        2.48        3.20      0.50 o 
 -12   2   5       14.06       16.33      0.79 o 
 -11   2   5       10.52        9.48      0.59 o 
 -10   2   5      127.72      121.48      2.08 o 
  -9   2   5       48.13       46.16      0.98 o 
  -8   2   5       12.74       11.50      0.39 o 
  -7   2   5      301.27      294.82      3.92 o 
  -6   2   5        0.87        0.91      0.18 o 
  -5   2   5      363.37      365.63     10.04 o 
  -4   2   5      238.54      177.22      6.29 o 
  -3   2   5      196.40      178.90      4.28 o 
  -2   2   5      303.91      310.92      8.13 o 
  -1   2   5      155.16      170.10      5.39 o 
   0   2   5      531.62      560.78     49.90 o 
   1   2   5       15.91       22.62      1.08 o 
   2   2   5       17.43       23.35      1.40 o 
   3   2   5        7.18        9.27      0.60 o 
   4   2   5      110.55      120.27      4.98 o 
   5   2   5      229.94      227.41      4.27 o 
   6   2   5       41.02       54.93      1.07 o 
   7   2   5      261.67      261.68      4.77 o 
   8   2   5        0.33        0.50      0.31 o 
   9   2   5       41.64       39.91      1.14 o 
  10   2   5       37.56       32.57      1.16 o 
  11   2   5       21.17       22.58      0.78 o 
  12   2   5        4.95        6.68      0.46 o 
 -13   3   5       67.74       68.11      3.45 o 
 -12   3   5        6.78        6.90      0.56 o 
 -11   3   5      129.13      126.86      2.54 o 
 -10   3   5       40.67       34.69      0.94 o 
  -9   3   5        0.10        0.43      0.26 o 
  -8   3   5      386.95      394.22      6.44 o 
  -7   3   5      127.69      113.76      1.78 o 
  -6   3   5      604.55      613.29      9.43 o 
  -5   3   5      265.75      268.95      4.82 o 
  -4   3   5        9.75        8.70      0.41 o 
  -3   3   5      563.67      554.81     11.74 o 
  -2   3   5      839.36      859.49     21.64 o 
  -1   3   5       98.85       99.43      2.83 o 
   0   3   5     1116.67     1194.58     31.94 o 
   1   3   5      317.29      310.52      8.73 o 
   2   3   5      614.09      611.10     10.38 o 
   3   3   5      831.30      766.14     11.89 o 
   4   3   5       24.19       28.35      0.72 o 
   5   3   5      121.41      134.22      2.29 o 
   6   3   5      375.87      401.40      6.21 o 
   7   3   5        0.04        0.71      0.25 o 
   8   3   5      325.98      329.92      6.88 o 
   9   3   5      114.93      110.00      2.43 o 
  10   3   5       25.24       19.84      0.84 o 
  11   3   5      101.20      103.33      2.49 o 
 -11   4   5        0.06        0.73      0.43 o 
 -10   4   5      170.69      165.69      3.24 o 
  -9   4   5       92.78       87.56      1.90 o 
  -8   4   5       25.50       20.11      0.61 o 
  -7   4   5      186.14      188.48      3.41 o 
  -6   4   5      237.39      242.28      4.45 o 
  -5   4   5       11.29        9.12      0.52 o 
  -4   4   5      258.23      251.75      4.26 o 
  -3   4   5       71.78       76.49      1.81 o 
  -2   4   5      362.49      360.82     15.44 o 
  -1   4   5      450.37      451.92     22.97 o 
   0   4   5       17.97       20.03      0.92 o 
   1   4   5      590.12      599.61     10.83 o 
   2   4   5      850.22      804.29     16.43 o 
   3   4   5      237.11      250.36      5.30 o 
   4   4   5      271.48      260.59      4.95 o 
   5   4   5      115.55      112.91      2.21 o 
   6   4   5        3.67        4.67      0.46 o 
   7   4   5      166.32      174.22      3.42 o 
   8   4   5       64.59       61.36      1.57 o 
   9   4   5      125.29      130.76      2.99 o 
  10   4   5       74.29       76.68      3.66 o 
  -8   5   5       76.07       80.46      1.65 o 
  -7   5   5       14.62       12.06      0.43 o 
  -6   5   5        0.86        1.39      0.29 o 
  -5   5   5       20.53       20.76      0.75 o 
  -4   5   5       17.49       18.16      0.95 o 
  -3   5   5       15.73       13.25      1.24 o 
  -2   5   5       24.89       27.24      0.94 o 
  -1   5   5       68.49       68.91      2.11 o 
   0   5   5       98.49       97.93      2.70 o 
   1   5   5        0.76        0.93      0.56 o 
   2   5   5       52.59       51.45      1.73 o 
   3   5   5      120.23      112.80      3.58 o 
   4   5   5        3.84        5.76      0.63 o 
   5   5   5       24.74       25.70      1.23 o 
   6   5   5       31.56       30.29      1.24 o 
   7   5   5        0.32        0.38      0.28 o 
  -3   6   5       26.94       26.99      2.48 o 
  -2   6   5       10.60       10.60      0.83 o 
  -1   6   5        6.47        6.34      0.67 o 
   0   6   5        6.73        5.60      0.67 o 
   1   6   5        5.12        3.95      1.19 o 
   2   6   5        6.64        8.62      0.83 o 
   3   6   5        1.34        1.51      0.65 o 
 -14   0   6      103.64      108.27      3.07 o 
 -13   0   6        0.34        1.01      0.68 o 
 -12   0   6        6.90       10.79      0.74 o 
 -11   0   6      112.62      115.76      2.51 o 
 -10   0   6       34.18       26.78      0.91 o 
  -9   0   6       99.98      124.27      2.62 o 
  -8   0   6      107.11      104.61      2.41 o 
  -7   0   6      366.09      346.11      7.26 o 
  -6   0   6     1898.41     2128.50     42.70 o 
  -5   0   6     2814.13     3031.61     99.54 o 
  -4   0   6     6162.81     6441.02    211.29 o 
  -3   0   6     1592.36     1686.39     55.57 o 
  -2   0   6        3.85        4.53      0.65 o 
  -1   0   6      380.02      336.66     14.01 o 
   0   0   6     7100.41     7248.56    296.36 o 
   1   0   6        8.29        7.76      0.65 o 
   2   0   6      812.87      870.75     35.99 o 
   3   0   6      347.92      419.46     13.77 o 
   4   0   6     3209.16     3436.25    111.23 o 
   5   0   6      105.02      133.14      4.66 o 
   6   0   6      438.66      447.88     17.89 o 
   7   0   6      511.76      517.71     20.48 o 
   8   0   6      318.60      355.20     14.44 o 
   9   0   6       83.33       86.00      4.10 o 
  10   0   6      720.54      820.75     32.33 o 
  11   0   6       35.02       41.17      2.37 o 
  12   0   6        0.65       -0.22      0.43 o 
 -14   1   6       42.49       41.53      2.59 o 
 -13   1   6      110.61      110.11      2.50 o 
 -12   1   6        2.52        5.47      0.40 o 
 -11   1   6       18.55       16.70      0.61 o 
 -10   1   6       54.86       59.60      1.14 o 
  -9   1   6       53.43       51.82      0.89 o 
  -8   1   6      278.33      287.09      3.35 o 
  -7   1   6       21.94       22.68      0.44 o 
  -6   1   6      546.83      523.66      8.00 o 
  -5   1   6     2944.34     2879.83     66.87 o 
  -4   1   6        1.19        2.27      0.28 o 
  -3   1   6     1599.10     1616.89     36.90 o 
  -2   1   6     2048.75     2041.40     52.39 o 
  -1   1   6     2245.58     2333.47     79.27 o 
   0   1   6     2089.65     2049.93     84.06 o 
   1   1   6     1313.66     1442.13     59.27 o 
   2   1   6     1817.49     1855.49     59.96 o 
   3   1   6      456.92      537.48     17.66 o 
   4   1   6       60.84       62.39      4.20 o 
   5   1   6     1155.29     1201.88     73.54 o 
   6   1   6      240.30      221.64      8.56 o 
   7   1   6       96.11       80.84      6.60 o 
   8   1   6       93.45       93.94      3.12 o 
   9   1   6      529.40      498.89     14.17 o 
  10   1   6       45.61       39.41      3.77 o 
  11   1   6      121.96      116.49      3.18 o 
  12   1   6       24.15       26.49      0.97 o 
 -13   2   6        2.69        0.61      0.40 o 
 -12   2   6       57.87       51.76      1.55 o 
 -11   2   6        1.09        0.71      0.30 o 
 -10   2   6       41.45       45.35      0.94 o 
  -9   2   6      146.45      138.42      2.34 o 
  -8   2   6       52.37       50.23      1.00 o 
  -7   2   6        2.89        2.50      0.16 o 
  -6   2   6      682.78      636.89      8.15 o 
  -5   2   6       29.90       22.57      0.59 o 
  -4   2   6      375.27      371.26     10.45 o 
  -3   2   6      660.42      603.76     13.92 o 
  -2   2   6      428.21      444.48     11.63 o 
  -1   2   6      767.38      784.08     23.65 o 
   0   2   6       61.80       76.82      2.69 o 
   1   2   6     3552.47     3670.19    118.22 o 
   2   2   6       62.19       58.19      2.27 o 
   3   2   6        8.88       13.70      2.06 o 
   4   2   6      340.52      350.50      9.41 o 
   5   2   6      432.04      446.44      7.51 o 
   6   2   6      121.39       98.48      1.84 o 
   7   2   6      171.17      178.42      3.12 o 
   8   2   6      115.59       97.95      3.00 o 
   9   2   6        0.61        0.84      0.32 o 
  10   2   6      150.72      132.47      2.61 o 
  11   2   6        3.25        4.34      0.46 o 
  12   2   6       33.31       31.90      1.22 o 
 -12   3   6        1.78        1.75      0.46 o 
 -11   3   6        9.97        9.84      0.54 o 
 -10   3   6       62.00       58.23      1.36 o 
  -9   3   6       33.68       35.51      1.13 o 
  -8   3   6       10.75       10.41      0.36 o 
  -7   3   6      233.14      248.10      3.55 o 
  -6   3   6      160.91      152.20      2.41 o 
  -5   3   6      103.10      107.78      1.93 o 
  -4   3   6      304.78      316.24      5.44 o 
  -3   3   6      292.64      326.35      7.09 o 
  -2   3   6       45.26       41.80      1.07 o 
  -1   3   6      473.65      475.87     11.03 o 
   0   3   6      545.37      549.54     12.66 o 
   1   3   6        2.04        0.86      0.30 o 
   2   3   6       78.81       71.60      1.52 o 
   3   3   6      411.68      344.69      5.54 o 
   4   3   6      159.80      169.99      2.70 o 
   5   3   6       18.40       23.34      0.68 o 
   6   3   6       96.56      106.14      1.90 o 
   7   3   6       42.82       39.01      0.94 o 
   8   3   6        6.00        3.15      0.38 o 
   9   3   6       13.82       12.61      0.67 o 
  10   3   6       14.53       17.96      0.76 o 
  11   3   6       36.99       33.31      1.29 o 
 -11   4   6        1.27        1.72      0.65 o 
 -10   4   6        1.82        3.30      0.31 o 
  -9   4   6       23.69       28.60      0.87 o 
  -8   4   6       16.46       17.70      0.57 o 
  -7   4   6        2.23        0.28      0.22 o 
  -6   4   6        8.41       12.23      0.63 o 
  -5   4   6       50.71       50.33      1.15 o 
  -4   4   6       23.50       25.09      1.67 o 
  -3   4   6       33.46       36.45      1.25 o 
  -2   4   6      118.34      112.83      4.39 o 
  -1   4   6       74.14       68.51      3.00 o 
   0   4   6       30.80       25.86      0.96 o 
   1   4   6      187.84      183.51      3.64 o 
   2   4   6        3.89        3.83      0.43 o 
   3   4   6       42.06       42.93      1.20 o 
   4   4   6       35.13       32.57      1.12 o 
   5   4   6       49.08       54.97      1.42 o 
   6   4   6        1.37        1.75      0.37 o 
   7   4   6        0.29        0.79      0.33 o 
   8   4   6        1.63        2.40      0.37 o 
   9   4   6        0.32        0.01      0.29 o 
  10   4   6        0.43        0.97      0.32 o 
  -8   5   6        1.74        2.41      0.25 o 
  -7   5   6       14.06       14.08      0.65 o 
  -6   5   6        9.44       12.04      1.19 o 
  -5   5   6        0.30       -0.16      0.34 o 
  -4   5   6        0.32        0.37      0.40 o 
  -3   5   6        3.72        3.51      0.75 o 
  -2   5   6       46.50       47.06      1.38 o 
  -1   5   6       21.64       17.58      0.82 o 
   0   5   6       23.92       20.18      1.02 o 
   1   5   6        0.70        2.51      0.54 o 
   2   5   6        6.38        5.86      0.65 o 
   3   5   6        0.46        0.29      0.48 o 
   4   5   6        9.70        5.83      0.60 o 
   5   5   6        5.91        6.17      0.62 o 
   6   5   6        1.93        3.68      0.53 o 
   7   5   6        0.18        0.00      0.36 o 
  -3   6   6        3.54        4.74      0.65 o 
  -2   6   6        7.56        7.29      0.67 o 
  -1   6   6        0.29       -0.17      0.36 o 
   0   6   6        0.35       -0.36      0.36 o 
   1   6   6        2.43        3.34      0.61 o 
   2   6   6        0.03       -0.22      0.43 o 
   3   6   6        0.08       -0.22      0.43 o 
 -14   1   7       12.00       12.25      0.83 o 
 -13   1   7        0.40        1.02      0.32 o 
 -12   1   7       64.09       60.81      1.26 o 
 -11   1   7       11.35        8.46      0.45 o 
 -10   1   7       12.35        9.75      0.45 o 
  -9   1   7        0.05        0.49      0.19 o 
  -8   1   7        0.09        0.08      0.11 o 
  -7   1   7       80.70       84.36      1.15 o 
  -6   1   7        2.39        1.99      0.26 o 
  -5   1   7        6.74        9.57      0.79 o 
  -4   1   7        1.97        5.04      0.39 o 
  -3   1   7      752.89      796.44     16.21 o 
  -2   1   7      332.62      279.28      7.43 o 
  -1   1   7     1447.96     1536.50     39.35 o 
   0   1   7     2138.69     2393.05     98.07 o 
   1   1   7      359.28      342.91     14.44 o 
   2   1   7      285.38      304.58     10.04 o 
   3   1   7        8.75        6.17      0.67 o 
   4   1   7      521.58      596.83     19.78 o 
   5   1   7      271.13      269.01      5.94 o 
   6   1   7      152.18      177.94      4.09 o 
   7   1   7       28.05       26.21      1.22 o 
   8   1   7       10.40        4.87      0.61 o 
   9   1   7       69.27       69.23      2.51 o 
  10   1   7      190.78      172.69      5.26 o 
  11   1   7        0.62        2.29      0.64 o 
  12   1   7        4.17        4.68      0.38 o 
 -13   2   7        6.79        5.70      0.53 o 
 -12   2   7       10.57       11.43      0.67 o 
 -11   2   7       53.60       51.28      1.40 o 
 -10   2   7        5.71        5.42      0.38 o 
  -9   2   7        0.91        1.92      0.25 o 
  -8   2   7      262.87      245.59      3.28 o 
  -7   2   7      411.12      409.98      5.09 o 
  -6   2   7       34.75       31.67      0.57 o 
  -5   2   7       53.41       48.01      0.95 o 
  -4   2   7      128.73      133.17      3.44 o 
  -3   2   7      209.38      181.24      4.39 o 
  -2   2   7     1165.50     1264.00     32.64 o 
  -1   2   7       19.13       13.67      0.83 o 
   0   2   7     1431.22     1619.64     48.68 o 
   1   2   7      137.44      116.60      6.86 o 
   2   2   7      143.23      153.85      6.01 o 
   3   2   7      364.04      372.01      8.65 o 
   4   2   7      124.24      120.76      3.85 o 
   5   2   7       31.12       44.44      1.12 o 
   6   2   7       13.57       13.84      0.56 o 
   7   2   7       48.35       44.70      1.19 o 
   8   2   7      285.72      285.47      7.88 o 
   9   2   7        2.59        4.14      0.55 o 
  10   2   7       85.83       91.24      2.35 o 
  11   2   7       53.41       52.07      1.46 o 
  12   2   7        0.29        2.04      0.43 o 
 -12   3   7        4.66        5.78      1.08 o 
 -11   3   7       38.36       34.11      1.00 o 
 -10   3   7       51.21       50.13      1.24 o 
  -9   3   7       27.48       32.67      0.92 o 
  -8   3   7       89.97       89.47      1.48 o 
  -7   3   7      519.13      515.26      7.84 o 
  -6   3   7      196.47      208.99      3.27 o 
  -5   3   7      670.12      690.16     11.51 o 
  -4   3   7        6.69        4.92      0.39 o 
  -3   3   7      147.37      159.05      3.70 o 
  -2   3   7      589.21      525.41      9.94 o 
  -1   3   7       67.75       54.82      1.66 o 
   0   3   7      145.72      128.50      3.33 o 
   1   3   7      313.66      299.25      5.69 o 
   2   3   7        1.88        1.63      0.28 o 
   3   3   7      563.51      528.86     15.65 o 
   4   3   7        3.89        4.69      0.57 o 
   5   3   7       37.11       32.62      1.15 o 
   6   3   7      180.87      181.75      3.03 o 
   7   3   7      123.82      131.37      2.68 o 
   8   3   7      135.78      119.09      2.74 o 
   9   3   7      188.77      197.30      4.16 o 
  10   3   7        2.41        0.32      0.33 o 
  11   3   7       59.83       65.40      2.21 o 
 -10   4   7       11.06       12.27      0.61 o 
  -9   4   7      102.47       97.92      5.15 o 
  -8   4   7       49.20       50.01      1.19 o 
  -7   4   7       25.86       28.57      1.09 o 
  -6   4   7      402.64      416.82      8.01 o 
  -5   4   7        2.82        3.58      0.44 o 
  -4   4   7      253.03      252.47      5.69 o 
  -3   4   7      250.27      239.73      5.43 o 
  -2   4   7      100.92      109.95      4.39 o 
  -1   4   7      325.83      302.45     12.82 o 
   0   4   7       22.13       19.57      1.05 o 
   1   4   7        6.08        3.50      0.43 o 
   2   4   7      446.57      444.67      9.26 o 
   3   4   7      116.59      112.87      2.42 o 
   4   4   7      190.64      175.21      7.05 o 
   5   4   7      149.03      155.37      3.23 o 
   6   4   7       26.73       21.32      0.80 o 
   7   4   7       96.94       91.52      2.42 o 
   8   4   7       66.50       65.29      1.85 o 
   9   4   7       21.39       22.75      1.14 o 
  -8   5   7       21.09       23.68      0.98 o 
  -7   5   7       74.09       67.19      1.61 o 
  -6   5   7        0.68        0.81      0.28 o 
  -5   5   7       33.95       30.45      1.54 o 
  -4   5   7       77.36       68.04      3.99 o 
  -3   5   7        8.06        4.94      0.73 o 
  -2   5   7      100.02       89.10      2.23 o 
  -1   5   7        9.46       14.24      0.77 o 
   0   5   7       33.25       33.27      1.12 o 
   1   5   7       60.51       69.54      2.12 o 
   2   5   7       20.72       25.45      1.11 o 
   3   5   7       42.88       47.45      1.91 o 
   4   5   7       84.65       85.80      3.18 o 
   5   5   7        9.10        6.86      0.80 o 
   6   5   7       48.67       47.74      1.83 o 
  -2   6   7       10.45       10.35      1.08 o 
   0   6   7        8.55       13.15      1.08 o 
   1   6   7        2.96        3.45      0.65 o 
 -14   0   8       89.24       83.84      4.10 o 
 -13   0   8       22.18       23.72      1.07 o 
 -12   0   8      143.32      158.84      3.87 o 
 -11   0   8      405.28      444.29      9.69 o 
 -10   0   8       17.97       11.77      0.64 o 
  -9   0   8      865.68      870.46     14.43 o 
  -8   0   8      132.66      122.83      2.15 o 
  -7   0   8        2.30        2.47      0.49 o 
  -6   0   8       23.26       22.26      1.03 o 
  -5   0   8      606.21      613.68     12.55 o 
  -4   0   8      411.55      452.60     15.31 o 
  -3   0   8       46.80       39.99      1.75 o 
  -2   0   8      140.48      152.79      5.60 o 
  -1   0   8     1629.43     1712.82     51.35 o 
   0   0   8      763.39      914.29     37.72 o 
   1   0   8      335.56      316.19     13.36 o 
   2   0   8      679.00      660.39     27.37 o 
   3   0   8       11.48       22.72      1.08 o 
   4   0   8      359.49      358.54     11.96 o 
   5   0   8      348.67      331.20      8.55 o 
   6   0   8       11.42       10.56      1.08 o 
   7   0   8       83.41       91.82      4.31 o 
   8   0   8     1137.27     1101.59     43.11 o 
   9   0   8      191.30      186.87      7.97 o 
  10   0   8      536.99      550.90     21.98 o 
  11   0   8      256.40      281.49     11.42 o 
  12   0   8       24.31       20.04      1.29 o 
 -14   1   8        1.50        1.08      0.65 o 
 -13   1   8      123.74      119.87      2.95 o 
 -12   1   8      121.02      125.75      2.77 o 
 -11   1   8       28.02       33.99      0.82 o 
 -10   1   8      431.08      445.62      6.38 o 
  -9   1   8      388.55      362.59      4.48 o 
  -8   1   8      224.23      220.50      2.85 o 
  -7   1   8      505.70      488.78      5.31 o 
  -6   1   8       93.22       99.39      1.45 o 
  -5   1   8      394.33      393.41      6.51 o 
  -4   1   8       42.55       43.92      1.21 o 
  -3   1   8       55.26       53.43      1.33 o 
  -2   1   8      237.42      213.08      4.94 o 
  -1   1   8      228.17      241.92     12.72 o 
   0   1   8        2.33        2.35      0.65 o 
   1   1   8     2249.00     2287.23     93.97 o 
   2   1   8      263.01      300.88     16.60 o 
   3   1   8       48.21       40.45      1.75 o 
   4   1   8      420.91      356.33     12.11 o 
   5   1   8       25.05       40.96      1.24 o 
   6   1   8      316.41      287.49      6.41 o 
   7   1   8      490.84      475.62     13.56 o 
   8   1   8       19.37       18.26      1.07 o 
   9   1   8      566.48      599.13     25.00 o 
  10   1   8      158.99      167.46      5.10 o 
  11   1   8      178.21      183.50      5.32 o 
  12   1   8       15.22       15.40      0.66 o 
 -13   2   8       25.05       19.83      1.72 o 
 -12   2   8       53.54       59.53      1.50 o 
 -11   2   8       90.96      100.33      2.32 o 
 -10   2   8      207.51      194.79      4.14 o 
  -9   2   8      264.37      293.39      4.66 o 
  -8   2   8      519.69      516.49      7.00 o 
  -7   2   8       59.50       49.59      0.86 o 
  -6   2   8      775.25      779.79      9.48 o 
  -5   2   8       17.88       19.04      0.51 o 
  -4   2   8       99.84       96.82      1.73 o 
  -3   2   8       52.25       42.86      1.54 o 
  -2   2   8      150.32      145.27      4.88 o 
  -1   2   8      149.62      178.00     10.11 o 
   0   2   8      676.30      686.79     25.17 o 
   1   2   8        0.87        1.05      0.31 o 
   2   2   8       55.57       75.72      2.08 o 
   3   2   8      522.31      499.13     10.27 o 
   4   2   8        1.67        0.92      0.51 o 
   5   2   8      443.02      418.06      7.09 o 
   6   2   8      156.35      142.87      2.70 o 
   7   2   8      171.40      166.33      3.25 o 
   8   2   8      125.14      125.18      2.83 o 
   9   2   8        3.16        2.17      0.41 o 
  10   2   8      146.92      147.19      3.47 o 
  11   2   8        1.37        2.20      0.30 o 
 -11   3   8        6.92        3.89      0.36 o 
 -10   3   8       93.66      104.34      2.88 o 
  -9   3   8      223.50      223.71      4.90 o 
  -8   3   8       67.17       71.64      1.39 o 
  -7   3   8       45.82       49.80      1.14 o 
  -6   3   8      210.78      212.92      3.13 o 
  -5   3   8      114.95      112.47      2.21 o 
  -4   3   8       14.19       15.01      0.57 o 
  -3   3   8       16.73       11.65      0.82 o 
  -2   3   8       37.42       32.51      0.78 o 
  -1   3   8       60.09       48.56      1.47 o 
   0   3   8        1.63        1.17      0.71 o 
   1   3   8        9.21       16.28      0.65 o 
   2   3   8      202.00      209.77      3.84 o 
   3   3   8        0.23        4.90      2.03 o 
   4   3   8      529.84      499.46      8.59 o 
   5   3   8        9.96        5.32      0.40 o 
   6   3   8      114.91      110.47      4.03 o 
   7   3   8       19.25       11.88      0.71 o 
   8   3   8       31.82       26.56      0.96 o 
   9   3   8        7.01        5.55      0.49 o 
  10   3   8        0.03        0.09      0.36 o 
 -10   4   8        9.60        9.48      0.67 o 
  -9   4   8       22.31       19.10      0.73 o 
  -8   4   8       31.25       35.66      1.09 o 
  -7   4   8        0.15        0.39      0.25 o 
  -6   4   8        1.88        1.76      0.39 o 
  -5   4   8        4.08        5.58      0.56 o 
  -4   4   8        1.27        1.35      0.34 o 
  -3   4   8       30.88       31.06      1.12 o 
  -2   4   8       35.37       35.61      2.02 o 
  -1   4   8       18.52       16.82      1.13 o 
   0   4   8        0.10        1.00      0.42 o 
   1   4   8       18.31       17.67      0.76 o 
   2   4   8        0.66        2.07      0.41 o 
   3   4   8       30.86       28.66      1.14 o 
   4   4   8        8.13        7.26      0.63 o 
   5   4   8       90.42       71.33      1.87 o 
   6   4   8        4.00        1.01      0.33 o 
   7   4   8       23.50       17.70      0.91 o 
   8   4   8        4.56        2.26      0.39 o 
   9   4   8        2.25        1.38      0.28 o 
  -7   5   8        0.45        0.54      0.22 o 
  -6   5   8        1.13        0.81      0.28 o 
  -5   5   8        0.01        0.34      0.34 o 
  -4   5   8        4.50        5.40      0.56 o 
  -3   5   8        0.23       -0.42      0.42 o 
  -2   5   8        8.69       10.22      0.63 o 
  -1   5   8        2.85        3.40      0.44 o 
   0   5   8       15.92       21.54      0.87 o 
   1   5   8        0.01        0.79      0.38 o 
   2   5   8       11.27       11.64      1.18 o 
   3   5   8        1.90        2.96      0.51 o 
   4   5   8        1.40        0.32      0.38 o 
   5   5   8        0.03       -0.26      0.36 o 
   6   5   8        4.64        2.16      0.65 o 
 -14   1   9       37.01       38.36      2.16 o 
 -13   1   9        2.73        2.76      0.50 o 
 -12   1   9        0.05        0.23      0.39 o 
 -11   1   9        4.20        3.33      0.39 o 
 -10   1   9        6.60        8.44      0.51 o 
  -9   1   9        4.00        2.92      0.30 o 
  -8   1   9      166.55      169.33      2.38 o 
  -7   1   9        3.15        7.51      0.24 o 
  -6   1   9      532.89      534.38      6.27 o 
  -5   1   9     1049.46     1126.53     15.88 o 
  -4   1   9      375.37      356.41      6.32 o 
  -3   1   9      426.55      439.15      9.11 o 
  -2   1   9      176.65      163.48      7.50 o 
  -1   1   9       90.26      107.28      3.61 o 
   0   1   9       79.48       84.03      2.82 o 
   1   1   9      617.98      617.50     25.86 o 
   2   1   9       62.46       71.06      2.30 o 
   3   1   9      122.20      115.66      7.54 o 
   4   1   9       22.36       16.45      1.84 o 
   5   1   9      119.94      111.96      2.73 o 
   6   1   9       90.77       84.98      3.47 o 
   7   1   9       90.71       74.93      2.59 o 
   8   1   9       87.97       87.56      2.97 o 
   9   1   9       21.74       17.66      0.98 o 
  10   1   9       33.12       27.81      0.96 o 
  11   1   9        0.26        1.01      0.32 o 
  12   1   9        1.72        1.77      0.23 o 
 -13   2   9       23.72       24.36      1.72 o 
 -12   2   9       11.52       11.52      0.65 o 
 -11   2   9       55.19       53.07      1.67 o 
 -10   2   9       38.91       42.81      1.20 o 
  -9   2   9        7.13        8.31      0.47 o 
  -8   2   9      129.54      129.91      1.91 o 
  -7   2   9      206.65      210.91      2.77 o 
  -6   2   9       70.99       66.32      1.03 o 
  -5   2   9      189.22      193.34      2.80 o 
  -4   2   9      114.24      113.24      1.96 o 
  -3   2   9       27.08       20.42      0.60 o 
  -2   2   9      105.02      100.11      2.42 o 
  -1   2   9        4.52        2.15      0.30 o 
   0   2   9       14.23       17.73      0.62 o 
   1   2   9      157.27      164.77      4.06 o 
   2   2   9      356.91      313.38      8.03 o 
   3   2   9        4.49        6.02      0.45 o 
   4   2   9        0.74        2.60      0.32 o 
   5   2   9       12.40       16.69      0.79 o 
   6   2   9      107.92      116.89      2.30 o 
   7   2   9       33.14       27.36      0.87 o 
   8   2   9      166.07      172.00      4.01 o 
   9   2   9       25.61       19.10      0.82 o 
  10   2   9       17.45       19.73      0.78 o 
  11   2   9       11.50       10.48      0.57 o 
 -12   3   9       38.73       36.21      2.16 o 
 -11   3   9       24.32       26.94      1.94 o 
 -10   3   9       64.35       67.39      3.77 o 
  -9   3   9        7.22        4.37      0.44 o 
  -8   3   9       32.12       42.11      1.06 o 
  -7   3   9      286.98      274.74      4.57 o 
  -6   3   9       22.87       19.63      0.61 o 
  -5   3   9      398.87      360.85      5.83 o 
  -4   3   9       70.23       61.77      1.29 o 
  -3   3   9       14.09       11.41      0.54 o 
  -2   3   9      204.40      174.03      4.18 o 
  -1   3   9       84.66       77.12      1.76 o 
   0   3   9       41.98       39.67      1.12 o 
   1   3   9      491.35      461.57      8.68 o 
   2   3   9      151.49      146.13      2.77 o 
   3   3   9      449.33      442.20     13.48 o 
   4   3   9      356.59      379.11     10.33 o 
   5   3   9       15.48       17.02      0.72 o 
   6   3   9       48.72       65.97      1.90 o 
   7   3   9      127.81      142.54      3.18 o 
   8   3   9        0.64        3.81      0.45 o 
   9   3   9       63.27       71.54      1.71 o 
  10   3   9        8.70        9.75      0.57 o 
 -10   4   9        3.36        1.29      0.43 o 
  -9   4   9       41.09       40.52      2.16 o 
  -8   4   9       85.91       80.11      2.15 o 
  -7   4   9       24.90       27.27      0.87 o 
  -6   4   9      199.81      185.12      4.23 o 
  -5   4   9       29.80       29.71      1.08 o 
  -4   4   9       60.23       51.86      1.59 o 
  -3   4   9      200.42      185.28      4.33 o 
  -2   4   9       24.00       24.62      1.81 o 
  -1   4   9      163.25      146.42      4.31 o 
   0   4   9      177.16      169.92      3.65 o 
   1   4   9        7.50        8.50      0.76 o 
   2   4   9      187.08      211.11      5.20 o 
   3   4   9      423.73      414.53     10.85 o 
   4   4   9       80.20       92.26      2.61 o 
   5   4   9      176.83      184.56      4.59 o 
   6   4   9       33.53       33.01      1.32 o 
   7   4   9       27.73       31.19      1.01 o 
   8   4   9       39.97       40.54      1.59 o 
  -7   5   9       63.89       58.99      2.05 o 
  -6   5   9        6.73        8.33      0.53 o 
  -5   5   9        9.80        9.98      0.66 o 
  -4   5   9       33.71       37.79      1.36 o 
  -3   5   9       31.67       30.08      1.28 o 
  -2   5   9       45.24       44.89      1.28 o 
  -1   5   9       74.11       82.42      4.36 o 
   0   5   9        3.51        2.94      0.47 o 
   1   5   9       65.92       73.38      2.08 o 
   2   5   9       95.91       95.80      6.32 o 
   3   5   9       13.61       15.91      0.96 o 
   4   5   9       62.96       59.61      2.56 o 
   5   5   9       27.22       26.94      1.72 o 
 -13   0  10       63.18       61.89      2.42 o 
 -12   0  10      131.60      135.86      4.02 o 
 -11   0  10       26.41       30.66      1.48 o 
 -10   0  10        0.61       -0.35      0.41 o 
  -9   0  10      324.37      342.54      6.26 o 
  -8   0  10      721.16      806.98     13.03 o 
  -7   0  10      122.00      142.05      2.43 o 
  -6   0  10      168.23      146.12      2.44 o 
  -5   0  10     4302.02     4328.56     83.30 o 
  -4   0  10      482.05      480.29     12.97 o 
  -3   0  10      944.16      863.63     37.49 o 
  -2   0  10      970.46      926.97     33.33 o 
  -1   0  10      182.61      202.98      6.47 o 
   0   0  10      612.78      594.93     18.11 o 
   1   0  10      151.35      162.94      7.11 o 
   2   0  10      194.51      215.10      9.27 o 
   3   0  10     1125.56     1141.38     37.23 o 
   4   0  10      562.43      527.52     10.88 o 
   5   0  10     1212.31     1175.38     33.34 o 
   6   0  10      549.58      576.33     23.06 o 
   7   0  10       21.73       28.02      1.94 o 
   8   0  10      199.48      193.92      5.46 o 
   9   0  10       96.85      106.18      3.19 o 
  10   0  10        7.24        7.57      0.61 o 
  11   0  10       99.10      101.96      3.88 o 
 -13   1  10       16.50       12.23      0.98 o 
 -12   1  10       44.40       43.64      1.48 o 
 -11   1  10       53.51       61.38      1.58 o 
 -10   1  10      103.96      119.68      2.30 o 
  -9   1  10       31.01       37.87      0.79 o 
  -8   1  10       57.57       58.99      1.05 o 
  -7   1  10      379.32      404.68      4.35 o 
  -6   1  10      986.23     1066.12     12.31 o 
  -5   1  10       47.14       41.81      0.78 o 
  -4   1  10     1197.16     1103.49     18.96 o 
  -3   1  10      543.87      531.60     15.04 o 
  -2   1  10        6.61        4.37      0.39 o 
  -1   1  10      253.23      253.35      5.24 o 
   0   1  10      602.48      679.55     13.55 o 
   1   1  10      615.49      624.04     27.91 o 
   2   1  10      413.76      438.79     10.15 o 
   3   1  10       92.01       81.83      2.55 o 
   4   1  10      773.06      737.92     12.31 o 
   5   1  10      173.88      170.36      4.13 o 
   6   1  10      129.90      124.69      4.15 o 
   7   1  10      175.77      177.37      4.56 o 
   8   1  10       30.01       30.15      1.16 o 
   9   1  10       23.38       23.99      0.93 o 
  10   1  10       97.42       98.83      2.39 o 
  11   1  10       11.13        9.40      0.55 o 
 -13   2  10       40.21       38.80      2.16 o 
 -12   2  10        0.98        1.66      0.70 o 
 -11   2  10       21.95       22.05      0.98 o 
 -10   2  10        0.42        0.72      0.30 o 
  -9   2  10       35.31       35.66      1.00 o 
  -8   2  10       17.19       20.29      0.58 o 
  -7   2  10       24.36       20.45      0.53 o 
  -6   2  10       48.79       45.85      0.86 o 
  -5   2  10      238.67      241.46      3.47 o 
  -4   2  10        0.27        0.49      0.26 o 
  -3   2  10       19.63       21.97      0.53 o 
  -2   2  10      390.20      376.79      6.28 o 
  -1   2  10      281.17      267.26      6.10 o 
   0   2  10      146.66      163.82      3.47 o 
   1   2  10      529.52      522.35     10.76 o 
   2   2  10      252.86      222.45      4.18 o 
   3   2  10       34.39       33.46      1.08 o 
   4   2  10       21.89       20.39      0.77 o 
   5   2  10      162.07      160.62      4.21 o 
   6   2  10        7.32        7.68      0.49 o 
   7   2  10       10.49       15.37      0.82 o 
   8   2  10       13.29       16.88      0.78 o 
   9   2  10       11.56       10.35      0.63 o 
  10   2  10        3.60        4.55      0.41 o 
  11   2  10       38.83       31.54      1.51 o 
 -11   3  10        8.36        9.27      1.08 o 
 -10   3  10        5.05        3.37      0.52 o 
  -9   3  10       89.10       90.79      3.99 o 
  -8   3  10      155.66      147.11      2.72 o 
  -7   3  10        0.74        1.34      0.24 o 
  -6   3  10        5.44        2.70      0.29 o 
  -5   3  10       21.87       17.12      0.63 o 
  -4   3  10       46.06       46.38      1.09 o 
  -3   3  10      235.19      224.13      3.79 o 
  -2   3  10        1.30        4.48      0.37 o 
  -1   3  10      273.41      270.27      5.94 o 
   0   3  10      254.20      242.02      5.19 o 
   1   3  10       69.59       70.17      1.91 o 
   2   3  10        3.24        2.09      0.32 o 
   3   3  10       39.85       42.35      1.38 o 
   4   3  10       70.43       63.22      2.97 o 
   5   3  10       21.77       18.87      1.05 o 
   6   3  10       32.96       32.37      1.11 o 
   7   3  10        2.51        4.32      0.47 o 
   8   3  10       14.59       10.78      0.59 o 
   9   3  10        0.86        1.51      0.30 o 
  10   3  10       17.64       16.96      0.66 o 
  -9   4  10        5.38        4.96      0.65 o 
  -8   4  10       22.87       29.78      1.29 o 
  -7   4  10        4.86        2.53      0.34 o 
  -6   4  10       38.32       46.64      1.48 o 
  -5   4  10        8.58       13.92      0.73 o 
  -4   4  10       14.49       12.39      0.75 o 
  -3   4  10       53.12       61.84      1.81 o 
  -2   4  10      209.01      196.56      7.12 o 
  -1   4  10        2.21        1.64      0.72 o 
   0   4  10       90.02       93.57      3.66 o 
   1   4  10       61.44       58.73      1.88 o 
   2   4  10        0.42        0.87      0.53 o 
   3   4  10        6.02        6.47      0.61 o 
   4   4  10       13.34       15.08      0.86 o 
   5   4  10       10.11        9.10      0.89 o 
   6   4  10       11.01       18.62      1.11 o 
   7   4  10        9.86        7.00      0.62 o 
  -7   5  10        4.22        6.25      0.65 o 
  -6   5  10        2.86        3.36      0.38 o 
  -5   5  10        2.20        1.11      0.97 o 
  -4   5  10        8.52       11.21      1.72 o 
  -3   5  10        9.42       10.00      0.67 o 
  -2   5  10        2.98        3.11      0.49 o 
  -1   5  10       31.24       31.34      1.15 o 
   0   5  10        0.14        0.36      0.38 o 
   1   5  10        5.89        6.51      0.56 o 
   2   5  10        5.00        3.40      0.49 o 
   3   5  10        0.10        0.04      0.31 o 
   4   5  10        0.91        3.02      0.65 o 
 -13   1  11        0.99        2.59      0.65 o 
 -12   1  11        0.68        0.14      0.37 o 
 -11   1  11        0.38        0.34      0.39 o 
 -10   1  11        0.42        0.92      0.27 o 
  -9   1  11       37.40       29.82      0.67 o 
  -8   1  11      178.93      178.89      2.55 o 
  -7   1  11       79.91       77.37      1.08 o 
  -6   1  11      254.71      241.04      3.10 o 
  -5   1  11      321.02      284.49      4.07 o 
  -4   1  11       51.10       50.60      1.27 o 
  -3   1  11       34.16       34.65      0.81 o 
  -2   1  11       70.23       85.14      1.57 o 
  -1   1  11        4.13        4.90      0.34 o 
   0   1  11       26.86       20.51      1.25 o 
   1   1  11        0.21        1.16      0.44 o 
   2   1  11      144.14      136.88      3.29 o 
   3   1  11       38.77       37.27      0.89 o 
   4   1  11      216.52      199.06      3.60 o 
   5   1  11      418.21      378.93      6.49 o 
   6   1  11        7.06        5.73      0.45 o 
   7   1  11       22.09       23.86      1.03 o 
   8   1  11       50.64       48.83      1.41 o 
   9   1  11        2.29        1.04      0.25 o 
  10   1  11        1.07        0.92      0.24 o 
  11   1  11        2.20        2.10      0.24 o 
 -12   2  11        0.31        1.51      0.65 o 
 -11   2  11       17.55       15.46      0.95 o 
 -10   2  11        2.25        0.80      0.17 o 
  -9   2  11        3.25        4.24      0.35 o 
  -8   2  11        1.32        0.89      0.26 o 
  -7   2  11      664.57      653.42      9.36 o 
  -6   2  11        4.15        4.24      0.32 o 
  -5   2  11      334.70      316.10      5.08 o 
  -4   2  11      114.93      106.38      1.96 o 
  -3   2  11        3.21        4.56      0.31 o 
  -2   2  11        3.73        4.28      0.32 o 
  -1   2  11       10.17        7.92      0.40 o 
   0   2  11       35.17       28.80      0.71 o 
   1   2  11       31.49       41.04      0.96 o 
   2   2  11        5.29       12.36      0.56 o 
   3   2  11      510.04      516.68     10.26 o 
   4   2  11       10.11        6.69      0.56 o 
   5   2  11       27.85       26.76      0.84 o 
   6   2  11      100.18       87.97      2.55 o 
   7   2  11       75.40       72.46      1.98 o 
   8   2  11        0.81        1.02      0.34 o 
   9   2  11       22.44       23.50      0.74 o 
  10   2  11        0.26        0.00      0.21 o 
 -10   3  11       20.85       24.36      1.51 o 
  -9   3  11        2.25        3.46      0.55 o 
  -8   3  11       10.71       10.39      0.60 o 
  -7   3  11       19.63       21.25      0.74 o 
  -6   3  11      143.32      135.54      2.28 o 
  -5   3  11        0.02        0.40      0.27 o 
  -4   3  11      158.25      143.24      3.37 o 
  -3   3  11       31.31       24.37      0.75 o 
  -2   3  11        8.80        6.71      0.52 o 
  -1   3  11       54.46       45.54      1.24 o 
   0   3  11        4.66        4.77      0.45 o 
   1   3  11        2.73        6.27      0.43 o 
   2   3  11      113.41      112.54      2.87 o 
   3   3  11       12.39       12.43      0.53 o 
   4   3  11      131.57      136.23      3.34 o 
   5   3  11        0.38        0.37      0.41 o 
   6   3  11        0.30        1.39      0.35 o 
   7   3  11       11.33       12.41      0.55 o 
   8   3  11       34.88       36.39      1.00 o 
   9   3  11        3.87        4.68      0.40 o 
  -9   4  11        6.29        5.60      0.65 o 
  -8   4  11       35.92       38.80      2.16 o 
  -7   4  11        3.24        4.61      0.48 o 
  -6   4  11       31.96       28.39      1.44 o 
  -5   4  11       44.47       41.19      1.68 o 
  -4   4  11        4.55        3.21      0.60 o 
  -3   4  11       53.24       48.28      2.42 o 
  -2   4  11      260.80      255.99      8.87 o 
  -1   4  11        0.49        1.39      0.60 o 
   0   4  11       89.12       89.73      2.55 o 
   1   4  11       56.14       60.73      1.88 o 
   2   4  11        0.20        0.29      0.56 o 
   3   4  11       48.94       57.64      2.18 o 
   4   4  11        0.53       -0.36      0.47 o 
   5   4  11       28.39       28.92      1.36 o 
   6   4  11       13.74       19.59      1.01 o 
   7   4  11        2.12        1.94      0.65 o 
  -6   5  11       42.54       39.48      1.72 o 
  -5   5  11        2.03        0.65      0.65 o 
  -4   5  11       25.71       29.52      1.39 o 
  -3   5  11       88.84       77.94      2.14 o 
  -2   5  11        2.84        4.35      0.51 o 
  -1   5  11      134.34      126.78      3.20 o 
   0   5  11       46.84       47.90      1.64 o 
   1   5  11        4.31        4.91      0.52 o 
   2   5  11       76.69       81.55      2.42 o 
   3   5  11        3.12        1.08      0.65 o 
 -12   0  12        1.76        5.49      0.60 o 
 -11   0  12        5.21        4.29      0.60 o 
 -10   0  12       65.99       75.97      4.14 o 
  -9   0  12      155.03      160.70      3.41 o 
  -8   0  12      155.54      168.00      3.07 o 
  -7   0  12      578.89      572.44      8.16 o 
  -6   0  12       24.80       20.88      0.64 o 
  -5   0  12      472.85      466.20      7.61 o 
  -4   0  12      209.19      207.33      3.87 o 
  -3   0  12      625.51      689.35     11.96 o 
  -2   0  12       34.32       29.93      0.96 o 
  -1   0  12       97.27       90.96      2.77 o 
   0   0  12      796.37      778.03     18.01 o 
   1   0  12      449.60      440.61      9.10 o 
   2   0  12      205.88      215.70      5.53 o 
   3   0  12      739.82      686.34     15.09 o 
   4   0  12      924.69      905.13     20.44 o 
   5   0  12       35.66       36.43      1.23 o 
   6   0  12      501.29      483.55     15.84 o 
   7   0  12      149.53      133.11      4.42 o 
   8   0  12        6.24        3.82      0.40 o 
   9   0  12       63.68       70.09      1.99 o 
  10   0  12       20.68       18.97      0.85 o 
  11   0  12       52.04       44.83      2.16 o 
 -12   1  12       35.78       30.71      1.15 o 
 -11   1  12       30.21       31.12      1.11 o 
 -10   1  12       19.14       20.01      0.62 o 
  -9   1  12       82.68       83.03      1.64 o 
  -8   1  12      132.54      132.36      2.19 o 
  -7   1  12       30.13       31.76      0.66 o 
  -6   1  12      475.52      472.05      7.16 o 
  -5   1  12      146.12      145.63      2.68 o 
  -4   1  12      476.74      477.02      8.49 o 
  -3   1  12       47.17       51.17      0.95 o 
  -2   1  12      277.58      288.17      3.84 o 
  -1   1  12      232.04      221.96      3.06 o 
   0   1  12       47.34       41.08      0.81 o 
   1   1  12      138.40      135.97      2.22 o 
   2   1  12      670.15      667.27     11.25 o 
   3   1  12       96.78       84.71      1.71 o 
   4   1  12      102.79      105.29      2.08 o 
   5   1  12      455.25      433.39      6.64 o 
   6   1  12       35.53       33.42      0.86 o 
   7   1  12       11.42       11.07      0.60 o 
   8   1  12      119.48      125.56      2.56 o 
   9   1  12       16.27       17.26      0.76 o 
  10   1  12       54.52       58.72      1.19 o 
 -12   2  12       52.05       40.95      2.16 o 
 -11   2  12        1.41        1.96      0.50 o 
 -10   2  12       26.37       24.12      0.77 o 
  -9   2  12      123.16      115.47      2.33 o 
  -8   2  12        0.26       -0.13      0.29 o 
  -7   2  12        1.00        1.39      0.26 o 
  -6   2  12      221.40      205.78      2.99 o 
  -5   2  12      161.37      155.02      2.80 o 
  -4   2  12       18.31       26.01      0.86 o 
  -3   2  12       85.46       76.29      1.66 o 
  -2   2  12      386.77      374.40      6.11 o 
  -1   2  12        0.84        1.53      0.27 o 
   0   2  12       37.53       36.26      0.82 o 
   1   2  12      508.37      500.92      8.36 o 
   2   2  12        4.53        3.15      0.31 o 
   3   2  12        0.97        1.26      0.36 o 
   4   2  12      108.68      106.31      2.58 o 
   5   2  12        5.93        3.81      0.48 o 
   6   2  12        0.73        0.83      0.32 o 
   7   2  12       52.69       50.15      1.26 o 
   8   2  12        0.37        0.47      0.22 o 
   9   2  12       58.01       58.75      1.34 o 
  10   2  12       21.90       20.69      0.63 o 
 -10   3  12       41.49       35.56      1.72 o 
  -9   3  12        7.23       10.58      1.19 o 
  -8   3  12       59.72       53.48      2.29 o 
  -7   3  12        0.09        0.42      0.27 o 
  -6   3  12       28.00       24.26      0.99 o 
  -5   3  12        2.61        2.10      0.43 o 
  -4   3  12       22.57       21.39      0.88 o 
  -3   3  12      104.50      101.75      3.28 o 
  -2   3  12        6.08        3.79      0.52 o 
  -1   3  12      330.89      341.51      7.12 o 
   0   3  12      204.46      227.91      5.88 o 
   1   3  12       47.85       53.87      1.38 o 
   2   3  12        3.24        7.12      0.49 o 
   3   3  12       17.12       20.14      0.71 o 
   4   3  12       50.33       34.85      0.98 o 
   5   3  12        6.55        6.46      0.45 o 
   6   3  12        2.49        1.78      0.35 o 
   7   3  12       10.03       11.60      0.52 o 
   8   3  12       21.21       19.89      0.60 o 
   9   3  12        1.08        0.43      0.43 o 
  -9   4  12       14.51       15.95      1.08 o 
  -8   4  12        4.83        2.59      0.65 o 
  -7   4  12        0.68        1.94      0.31 o 
  -6   4  12        1.43        0.99      0.33 o 
  -5   4  12        5.72        6.21      0.86 o 
  -4   4  12        9.18        9.95      1.08 o 
  -3   4  12       11.76       18.50      1.44 o 
  -2   4  12      129.28      141.16      5.31 o 
  -1   4  12        0.83        1.31      0.42 o 
   0   4  12      110.11      113.30      3.01 o 
   1   4  12       39.80       46.58      1.53 o 
   2   4  12        7.41        6.64      0.73 o 
   3   4  12        0.78        2.04      0.57 o 
   4   4  12        4.35        3.33      0.57 o 
   5   4  12        0.67        0.02      0.44 o 
   6   4  12       10.35        9.84      0.88 o 
  -5   5  12        1.77        2.23      0.36 o 
  -4   5  12        3.89        4.96      0.86 o 
  -3   5  12        0.02        0.26      0.36 o 
  -2   5  12       12.03       15.27      0.98 o 
  -1   5  12       19.33       18.05      0.88 o 
   0   5  12        1.17        0.93      0.44 o 
   1   5  12       18.34       17.81      0.98 o 
 -12   1  13        0.88        0.80      0.52 o 
 -11   1  13        3.13        3.15      0.46 o 
 -10   1  13       21.52       19.12      0.68 o 
  -9   1  13        9.77       10.95      0.56 o 
  -8   1  13      168.13      151.57      3.59 o 
  -7   1  13       11.49       13.19      0.60 o 
  -6   1  13      278.20      245.74      3.49 o 
  -5   1  13       42.30       39.80      1.04 o 
  -4   1  13       48.98       64.77      1.25 o 
  -3   1  13       25.59       19.43      0.73 o 
  -2   1  13       11.63        8.78      0.36 o 
  -1   1  13      139.35      130.79      1.90 o 
   0   1  13       37.31       35.05      0.81 o 
   1   1  13       14.89       14.14      0.46 o 
   2   1  13       47.90       48.71      1.05 o 
   3   1  13      158.72      175.35      3.22 o 
   4   1  13       14.71       13.97      0.57 o 
   5   1  13      138.25      136.74      3.26 o 
   6   1  13       36.17       36.16      0.89 o 
   7   1  13        0.01        0.13      0.21 o 
   8   1  13        1.50        1.79      0.29 o 
   9   1  13        6.83        5.85      0.34 o 
  10   1  13        3.24        3.72      0.32 o 
 -11   2  13        0.07       -0.43      0.65 o 
 -10   2  13       29.31       26.27      1.59 o 
  -9   2  13        3.25        2.79      0.29 o 
  -8   2  13        0.27       -0.29      0.29 o 
  -7   2  13      179.32      168.65      4.97 o 
  -6   2  13      106.44      108.74      1.81 o 
  -5   2  13      125.81      125.76      3.21 o 
  -4   2  13      102.76       98.05      1.96 o 
  -3   2  13        0.06       -0.09      0.24 o 
  -2   2  13       11.54       13.11      0.52 o 
  -1   2  13        0.50        0.49      0.23 o 
   0   2  13        8.76       12.60      0.48 o 
   1   2  13        5.02        4.24      0.29 o 
   2   2  13      271.77      289.87      4.85 o 
   3   2  13      232.23      216.07      4.34 o 
   4   2  13      212.25      230.95      5.07 o 
   5   2  13        0.04        0.59      0.40 o 
   6   2  13       23.77       27.78      1.10 o 
   7   2  13       22.52       24.49      0.79 o 
   8   2  13       17.15       12.96      0.55 o 
   9   2  13        0.38        0.58      0.25 o 
 -10   3  13       10.65       14.44      0.86 o 
  -9   3  13        1.21        0.93      0.39 o 
  -8   3  13       27.86       23.89      1.35 o 
  -7   3  13        0.08        0.38      0.24 o 
  -6   3  13       64.21       54.52      1.23 o 
  -5   3  13       51.84       51.99      1.45 o 
  -4   3  13       43.59       35.73      1.14 o 
  -3   3  13       46.52       42.73      2.04 o 
  -2   3  13        1.57        1.18      0.45 o 
  -1   3  13       37.79       31.16      1.03 o 
   0   3  13        3.65        4.39      0.52 o 
   1   3  13       26.34       24.41      0.90 o 
   2   3  13       83.38       73.82      1.90 o 
   3   3  13      112.74      111.84      2.25 o 
   4   3  13       19.60       14.06      0.60 o 
   5   3  13       52.83       61.96      1.75 o 
   6   3  13        2.68        3.38      0.41 o 
   7   3  13        0.16        1.04      0.29 o 
   8   3  13       19.36       19.67      0.83 o 
  -8   4  13        0.51        0.43      0.43 o 
  -7   4  13       68.44       62.07      3.02 o 
  -6   4  13        0.08        0.32      0.28 o 
  -5   4  13       35.24       32.26      1.72 o 
  -4   4  13       20.39       24.14      1.37 o 
  -3   4  13        0.46        0.11      0.61 o 
  -2   4  13      110.45      118.40      4.48 o 
  -1   4  13       23.11       27.96      1.07 o 
   0   4  13       18.11       21.18      0.92 o 
   1   4  13       64.40       61.81      2.18 o 
   2   4  13       24.68       24.72      1.61 o 
   3   4  13        7.06        7.21      0.70 o 
   4   4  13       38.33       35.59      1.39 o 
   5   4  13        0.52        0.49      0.52 o 
  -3   5  13       43.53       54.10      2.59 o 
  -2   5  13       19.89       18.74      1.72 o 
  -1   5  13       41.79       43.32      2.59 o 
 -11   0  14        3.68        2.48      0.76 o 
 -10   0  14      131.37      130.51      4.95 o 
  -9   0  14      188.92      195.37      4.57 o 
  -8   0  14      169.43      163.41      3.50 o 
  -7   0  14      570.10      553.01      9.06 o 
  -6   0  14       15.59       21.21      0.74 o 
  -5   0  14      403.00      402.14      6.68 o 
  -4   0  14      152.17      156.16      3.06 o 
  -3   0  14        0.13        1.17      0.27 o 
  -2   0  14       10.47        8.60      0.56 o 
  -1   0  14       41.42       34.32      0.90 o 
   0   0  14      120.15      134.07      4.42 o 
   1   0  14      693.85      653.45     15.32 o 
   2   0  14      179.60      171.72      4.34 o 
   3   0  14      323.68      331.59      9.37 o 
   4   0  14      717.65      700.00     17.28 o 
   5   0  14        7.01        8.19      0.76 o 
   6   0  14      324.87      338.10      9.42 o 
   7   0  14       51.93       56.34      2.09 o 
   8   0  14        5.98        5.90      0.45 o 
   9   0  14       14.67       15.96      0.60 o 
 -11   1  14       82.05       85.55      2.78 o 
 -10   1  14       46.01       46.77      1.44 o 
  -9   1  14      110.01      113.25      2.32 o 
  -8   1  14      169.42      184.14      3.07 o 
  -7   1  14        0.12        0.80      0.25 o 
  -6   1  14      131.65      126.09      1.93 o 
  -5   1  14      344.47      359.95      4.77 o 
  -4   1  14       23.12       25.25      0.65 o 
  -3   1  14       43.89       44.83      0.96 o 
  -2   1  14       24.53       24.69      0.59 o 
  -1   1  14       42.45       47.24      0.96 o 
   0   1  14       46.07       42.52      0.89 o 
   1   1  14      105.38      116.36      2.10 o 
   2   1  14      166.75      156.08      2.64 o 
   3   1  14      281.70      292.31      5.02 o 
   4   1  14        6.43        7.19      0.45 o 
   5   1  14      377.11      395.64      8.05 o 
   6   1  14       24.78       22.03      0.92 o 
   7   1  14        9.35       12.34      0.55 o 
   8   1  14       37.77       35.89      1.32 o 
   9   1  14       30.12       27.58      0.80 o 
 -10   2  14       16.35       17.04      0.63 o 
  -9   2  14       76.49       78.57      2.01 o 
  -8   2  14        0.02        0.10      0.25 o 
  -7   2  14       29.67       32.65      0.82 o 
  -6   2  14      186.92      181.47      3.02 o 
  -5   2  14       13.09       15.10      0.67 o 
  -4   2  14      196.79      206.27      3.66 o 
  -3   2  14       63.63       71.41      1.64 o 
  -2   2  14       16.97       12.99      0.54 o 
  -1   2  14       13.24       14.82      0.56 o 
   0   2  14       93.56       99.82      1.81 o 
   1   2  14        2.85        2.38      0.27 o 
   2   2  14       50.21       51.08      1.22 o 
   3   2  14       14.41       18.53      0.73 o 
   4   2  14       60.56       65.69      1.61 o 
   5   2  14       28.44       31.43      0.94 o 
   6   2  14       30.52       32.98      1.07 o 
   7   2  14       34.61       31.00      1.03 o 
   8   2  14        2.10        1.03      0.23 o 
   9   2  14       24.62       17.46      1.08 o 
  -9   3  14        0.03       -0.14      0.22 o 
  -8   3  14       97.87       99.23      3.47 o 
  -7   3  14        3.22        4.86      0.33 o 
  -6   3  14        9.04       11.18      0.48 o 
  -5   3  14       73.41       81.09      2.19 o 
  -4   3  14       18.73       15.98      0.78 o 
  -3   3  14        1.19        4.47      0.48 o 
  -2   3  14       75.71       80.63      2.57 o 
  -1   3  14        5.89        3.78      0.50 o 
   0   3  14        2.09        2.27      0.42 o 
   1   3  14       21.42       16.82      0.79 o 
   2   3  14        0.85        0.24      0.34 o 
   3   3  14        6.47        5.38      0.39 o 
   4   3  14       49.22       51.60      1.30 o 
   5   3  14       23.18       22.30      0.81 o 
   6   3  14       19.17       22.43      0.81 o 
   7   3  14        6.76        6.61      0.52 o 
  -7   4  14       20.63       20.48      1.51 o 
  -6   4  14        2.19        2.28      0.31 o 
  -5   4  14       21.67       25.53      1.01 o 
  -4   4  14        4.75        7.70      0.83 o 
  -3   4  14        4.52        4.10      0.86 o 
  -2   4  14        4.23        8.33      0.56 o 
  -1   4  14       12.80       13.23      1.10 o 
   0   4  14        3.61        4.35      0.57 o 
   1   4  14       13.21       12.57      0.91 o 
   2   4  14        3.24        3.61      0.53 o 
   3   4  14        3.37        2.37      0.61 o 
   4   4  14        8.23        9.91      1.08 o 
 -10   1  15        6.75        7.46      0.49 o 
  -9   1  15        0.81        0.09      0.25 o 
  -8   1  15        5.20        6.10      0.39 o 
  -7   1  15        1.70        1.92      0.24 o 
  -6   1  15        7.51        7.83      0.36 o 
  -5   1  15       44.92       43.25      0.91 o 
  -4   1  15        0.94        2.50      0.28 o 
  -3   1  15        0.86        0.95      0.20 o 
  -2   1  15       11.19       12.82      0.46 o 
  -1   1  15        0.18        0.02      0.22 o 
   0   1  15      114.67      112.33      2.20 o 
   1   1  15       29.21       27.48      0.78 o 
   2   1  15       73.27       70.52      1.48 o 
   3   1  15       41.48       37.85      0.95 o 
   4   1  15       33.25       33.88      0.90 o 
   5   1  15        0.65        0.91      0.27 o 
   6   1  15        3.10        3.09      0.34 o 
   7   1  15        0.15        0.24      0.28 o 
   8   1  15        1.88        0.99      0.22 o 
   9   1  15        4.84        7.11      0.65 o 
 -10   2  15        9.29        8.73      0.97 o 
  -9   2  15       26.70       23.20      0.79 o 
  -8   2  15        0.09        0.60      0.27 o 
  -7   2  15       12.22       18.08      0.51 o 
  -6   2  15        4.63        2.73      0.31 o 
  -5   2  15        1.13        1.27      0.40 o 
  -4   2  15       14.00       12.87      0.60 o 
  -3   2  15        8.70        9.60      0.51 o 
  -2   2  15       17.49       18.09      0.68 o 
  -1   2  15       81.86       84.65      1.66 o 
   0   2  15        4.73        5.20      0.39 o 
   1   2  15       23.44       27.73      0.75 o 
   2   2  15      101.36      100.28      2.21 o 
   3   2  15        0.43        2.18      0.37 o 
   4   2  15       66.99       66.56      1.61 o 
   5   2  15        3.20        4.51      0.40 o 
   6   2  15        0.03       -0.05      0.28 o 
   7   2  15        0.72        0.19      0.28 o 
   8   2  15       11.47       13.79      0.86 o 
  -9   3  15        0.50        0.50      0.22 o 
  -8   3  15       10.91       10.87      0.86 o 
  -7   3  15       41.22       41.71      1.02 o 
  -6   3  15        3.82        4.53      0.37 o 
  -5   3  15       37.56       30.83      0.99 o 
  -4   3  15       16.33       13.77      0.71 o 
  -3   3  15       46.63       43.12      1.20 o 
  -2   3  15       55.65       56.35      3.38 o 
  -1   3  15        0.68        1.08      0.44 o 
   0   3  15       26.59       27.31      0.96 o 
   1   3  15       60.42       62.43      1.64 o 
   2   3  15        1.91        0.24      0.32 o 
   3   3  15      115.17      111.06      2.62 o 
   4   3  15       10.25        9.02      0.54 o 
   5   3  15       14.97       16.02      0.65 o 
   6   3  15       11.65       13.58      0.86 o 
  -6   4  15       45.62       40.69      1.44 o 
  -5   4  15        3.17        4.11      0.75 o 
  -4   4  15       36.85       34.81      1.52 o 
  -3   4  15       17.45       10.13      0.91 o 
  -2   4  15        4.28        4.01      0.61 o 
  -1   4  15       52.36       48.54      2.26 o 
   0   4  15        3.35        3.93      0.53 o 
   1   4  15        8.88       10.53      0.83 o 
   2   4  15       66.15       64.01      3.45 o 
   3   4  15        0.03        0.22      0.65 o 
 -10   0  16       42.45       49.85      2.21 o 
  -9   0  16       15.72       23.70      0.89 o 
  -8   0  16        0.12        0.24      0.29 o 
  -7   0  16       59.75       60.57      1.26 o 
  -6   0  16       11.94       11.83      0.58 o 
  -5   0  16       14.34       16.10      0.71 o 
  -4   0  16       54.91       49.23      1.26 o 
  -3   0  16      108.00      101.51      2.14 o 
  -2   0  16      181.94      164.09      3.16 o 
  -1   0  16      433.50      432.83      8.75 o 
   0   0  16       78.62       92.45      2.38 o 
   1   0  16      235.04      224.37      5.09 o 
   2   0  16      170.19      177.56      4.11 o 
   3   0  16        0.40        0.03      0.31 o 
   4   0  16        0.90        2.16      0.41 o 
   5   0  16        4.36        5.25      0.65 o 
   6   0  16        0.65        1.62      0.46 o 
   7   0  16        0.30       -0.09      0.43 o 
   8   0  16        4.68        5.82      0.65 o 
 -10   1  16       27.19       34.41      1.76 o 
  -9   1  16        0.82        2.34      0.28 o 
  -8   1  16       23.66       25.69      0.75 o 
  -7   1  16        0.54        1.29      0.21 o 
  -6   1  16       70.21       86.27      1.38 o 
  -5   1  16       61.26       61.75      1.16 o 
  -4   1  16       65.13       74.22      1.30 o 
  -3   1  16      130.75      129.80      2.01 o 
  -2   1  16      249.36      256.35      3.60 o 
  -1   1  16        0.27        0.59      0.29 o 
   0   1  16      244.50      261.51      4.37 o 
   1   1  16      231.61      238.46      4.56 o 
   2   1  16        0.68        0.55      0.32 o 
   3   1  16       45.11       42.60      1.09 o 
   4   1  16       69.40       69.48      1.42 o 
   5   1  16        0.87        0.34      0.23 o 
   6   1  16       10.17        9.35      0.52 o 
   7   1  16        0.76        1.91      0.43 o 
   8   1  16        1.73        1.29      0.43 o 
  -9   2  16       44.10       43.95      2.05 o 
  -8   2  16       29.45       36.25      0.95 o 
  -7   2  16       29.52       29.55      0.71 o 
  -6   2  16       47.32       53.64      1.07 o 
  -5   2  16       67.07       71.78      1.57 o 
  -4   2  16      126.00      124.81      2.44 o 
  -3   2  16      104.65      118.79      2.38 o 
  -2   2  16        1.72        1.99      0.31 o 
  -1   2  16      138.36      154.56      2.83 o 
   0   2  16      111.85      112.94      2.16 o 
   1   2  16        1.15        2.79      0.33 o 
   2   2  16      166.21      182.68      4.05 o 
   3   2  16       43.69       37.25      1.06 o 
   4   2  16       19.56       20.40      0.74 o 
   5   2  16      109.11      102.07      2.43 o 
   6   2  16        2.73        1.27      0.29 o 
   7   2  16       11.35       10.13      0.86 o 
  -8   3  16       16.50       19.05      0.83 o 
  -7   3  16       38.90       42.24      2.37 o 
  -6   3  16        8.96       11.64      0.43 o 
  -5   3  16       78.13       78.84      1.70 o 
  -4   3  16       11.18       10.41      0.61 o 
  -3   3  16        0.13        0.22      0.40 o 
  -2   3  16       49.02       49.04      1.73 o 
  -1   3  16       31.34       33.79      1.16 o 
   0   3  16        4.80        8.06      0.75 o 
   1   3  16       73.81       82.45      2.53 o 
   2   3  16        3.28        6.37      0.62 o 
   3   3  16       18.29       25.08      1.25 o 
   4   3  16       12.62       11.69      0.63 o 
   5   3  16        5.45        6.83      0.52 o 
  -5   4  16        1.24        0.43      0.43 o 
  -3   4  16        0.85        1.51      0.65 o 
  -2   4  16        0.94        0.00      0.65 o 
  -1   4  16       10.73       10.35      1.08 o 
   0   4  16        1.75        2.16      0.65 o 
   1   4  16        7.66        8.41      0.86 o 
  -9   1  17        3.21        2.49      0.24 o 
  -8   1  17       18.69       18.94      0.61 o 
  -7   1  17        7.96        6.89      0.42 o 
  -6   1  17       87.08       95.11      1.61 o 
  -5   1  17       15.52       10.82      0.44 o 
  -4   1  17        2.83        3.60      0.31 o 
  -3   1  17       10.93        8.15      0.41 o 
  -2   1  17       46.01       48.27      1.00 o 
  -1   1  17       20.37       17.65      0.69 o 
   0   1  17        8.41        7.05      0.48 o 
   1   1  17        6.50        9.07      0.49 o 
   2   1  17       27.02       30.44      0.88 o 
   3   1  17        6.89        5.99      0.42 o 
   4   1  17       10.39       10.62      0.56 o 
   5   1  17       26.06       22.37      0.71 o 
   6   1  17        3.52        2.48      0.46 o 
   7   1  17        1.01        0.22      0.43 o 
  -8   2  17       18.55       21.43      0.73 o 
  -7   2  17       24.52       23.25      0.73 o 
  -6   2  17        3.25        2.11      0.25 o 
  -5   2  17       54.90       57.84      1.20 o 
  -4   2  17        2.08        1.85      0.28 o 
  -3   2  17       55.15       49.79      1.38 o 
  -2   2  17       31.10       33.85      1.18 o 
  -1   2  17       56.52       53.91      1.27 o 
   0   2  17        2.62        2.04      0.31 o 
   1   2  17        0.04       -0.23      0.23 o 
   2   2  17        2.41        0.97      0.32 o 
   3   2  17       97.87      104.82      2.78 o 
   4   2  17        3.26        4.39      0.44 o 
   5   2  17        9.85       12.83      0.60 o 
   6   2  17        3.78        3.02      0.43 o 
  -7   3  17       48.11       47.18      1.59 o 
  -6   3  17        3.80        4.92      0.45 o 
  -5   3  17       10.53        9.13      0.41 o 
  -4   3  17       34.78       28.45      0.79 o 
  -3   3  17        1.00        1.27      0.40 o 
  -2   3  17       33.02       29.24      1.44 o 
  -1   3  17        0.59        0.72      0.37 o 
   0   3  17       15.52       11.49      0.91 o 
   1   3  17        9.32        7.22      0.86 o 
   2   3  17       23.30       22.66      1.22 o 
   3   3  17       28.68       23.49      1.72 o 
  -9   0  18        1.17        0.22      0.22 o 
  -8   0  18       16.88       17.23      0.68 o 
  -7   0  18        7.76        8.25      0.55 o 
  -6   0  18       18.46       14.70      0.61 o 
  -5   0  18       59.70       69.37      1.51 o 
  -4   0  18      165.83      167.28      3.41 o 
  -3   0  18       35.91       40.39      1.15 o 
  -2   0  18       82.61       78.19      2.08 o 
  -1   0  18       83.51       89.50      3.55 o 
   0   0  18        0.53        0.13      0.34 o 
   1   0  18        7.22        7.98      0.70 o 
   2   0  18       33.60       33.39      2.37 o 
   3   0  18      102.82      103.92      3.37 o 
   4   0  18       16.65       16.16      1.29 o 
   5   0  18       62.77       62.72      2.59 o 
   6   0  18        9.85        8.62      0.86 o 
  -9   1  18       34.26       30.39      1.72 o 
  -8   1  18        3.09        2.62      0.27 o 
  -7   1  18       24.75       25.82      0.84 o 
  -6   1  18       25.13       21.94      0.57 o 
  -5   1  18       20.33       18.90      0.50 o 
  -4   1  18       90.92       95.14      1.96 o 
  -3   1  18       24.52       25.23      0.66 o 
  -2   1  18       66.47       70.40      1.53 o 
  -1   1  18        0.24        0.14      0.27 o 
   0   1  18        6.30        5.77      0.42 o 
   1   1  18       45.30       43.06      1.03 o 
   2   1  18       25.44       28.39      0.87 o 
   3   1  18        0.87        0.83      0.30 o 
   4   1  18       91.86       93.10      2.25 o 
   5   1  18       17.45       16.16      1.08 o 
   6   1  18       35.29       36.86      1.72 o 
  -8   2  18       46.27       45.91      2.16 o 
  -7   2  18        0.12        0.33      0.23 o 
  -6   2  18       32.24       36.79      0.84 o 
  -5   2  18       66.72       62.68      1.22 o 
  -4   2  18        0.09        0.31      0.27 o 
  -3   2  18       70.06       70.72      1.60 o 
  -2   2  18       36.60       38.24      1.39 o 
  -1   2  18        2.13        3.29      0.38 o 
   0   2  18       40.63       42.84      1.21 o 
   1   2  18        1.45        2.98      0.60 o 
   2   2  18       30.06       26.95      0.87 o 
   3   2  18       15.77       20.38      0.74 o 
   4   2  18        0.04        0.00      0.43 o 
  -5   3  18       18.80       22.31      0.75 o 
  -4   3  18       27.03       30.42      1.14 o 
  -2   3  18        0.06        0.65      0.65 o 
  -1   3  18       33.16       30.39      2.16 o 
   0   3  18        0.94        0.22      0.65 o 
   1   3  18        9.47        8.19      0.86 o 
  -8   1  19        3.58        4.77      0.31 o 
  -7   1  19        6.64        5.52      0.40 o 
  -6   1  19       15.67       14.12      0.43 o 
  -5   1  19        0.94        0.63      0.18 o 
  -4   1  19        0.03        0.15      0.22 o 
  -3   1  19        0.97        0.96      0.26 o 
  -2   1  19        0.09       -0.05      0.24 o 
  -1   1  19        2.11        2.21      0.34 o 
   0   1  19        4.29        5.96      0.44 o 
   1   1  19        4.94        5.77      0.42 o 
   2   1  19       24.49       24.07      0.74 o 
   3   1  19       13.27       15.85      0.68 o 
   4   1  19        5.93        3.66      0.46 o 
   5   1  19        0.39        0.65      0.43 o 
  -7   2  19        4.38        4.31      0.65 o 
  -6   2  19        0.26       -0.07      0.25 o 
  -5   2  19        7.54        5.28      0.32 o 
  -4   2  19        2.43        2.96      0.34 o 
  -3   2  19       14.86       12.67      0.59 o 
  -2   2  19        4.50        5.53      0.57 o 
  -1   2  19        4.25        3.29      0.44 o 
   0   2  19        3.25        5.09      0.38 o 
   1   2  19       13.87       16.42      0.97 o 
   2   2  19        3.08        2.16      0.65 o 
   3   2  19       32.25       28.02      1.51 o 
  -7   0  20        5.04        6.47      0.65 o 
  -6   0  20       21.20       19.63      0.91 o 
  -5   0  20       58.52       50.63      1.59 o 
  -4   0  20       17.93       19.82      0.83 o 
  -3   0  20        9.38        6.58      0.55 o 
  -2   0  20       23.70       25.18      1.19 o 
  -1   0  20        4.02        7.51      0.86 o 
   0   0  20        2.03        3.28      0.52 o 
   1   0  20       60.21       71.83      2.38 o 
   2   0  20        7.31        9.27      0.86 o 
   3   0  20       27.96       29.53      1.51 o 
  -7   1  20       10.80       11.42      0.86 o 
  -6   1  20       13.77       13.38      0.57 o 
  -5   1  20       12.54       14.91      0.51 o 
  -4   1  20       26.70       21.18      0.62 o 
  -3   1  20       22.40       23.54      0.69 o 
  -2   1  20        3.27        2.85      0.47 o 
  -1   1  20       24.46       27.51      0.96 o 
   0   1  20       16.93       16.92      0.69 o 
   1   1  20        3.51        4.68      0.40 o 
   2   1  20       37.52       36.03      1.22 o 
   3   1  20        6.30        7.33      0.65 o 
  -5   2  20       11.79       12.24      0.50 o 
  -4   2  20        6.15        7.65      0.61 o 
  -3   2  20       14.74       14.23      1.08 o 
  -2   2  20       20.36       19.40      1.29 o 
  -1   2  20        0.01        1.08      0.43 o 
  -5   1  21        7.45        7.99      0.51 o 
  -4   1  21        9.43        7.76      0.86 o 
  -3   1  21        9.92       10.78      0.86 o 
  -2   1  21        2.17        2.59      0.46 o 
  -1   1  21        2.66        3.80      0.46 o 
   0   1  21        5.23        5.92      1.08 o 
                                                 
